# Supplementary material for: Mapping the genetic and environmental aetiology of autistic traits in Sweden and the United Kingdom
Source: JCPP Adv. 2021 Oct 13;1(3):e12039. doi: 10.1002/jcv2.12039 (PMC9379966; doi:10.1002/jcv2.12039)
Supplement: Supplementary file 2 — Table S2 [file JCV2-1-e12039-s003.csv]

Table S2. Full results for each target location with confidence intervals for autistic traits in Sweden
East coordinate	North coordinate	A	Lower CI (2.5%) for A	Upper CI (97.5%) for A	C	Lower CI (2.5%) for C	Upper CI (97.5%) for C	E	Lower CI (2.5%) for E	Upper CI (97.5%) for E
318675.82	6466283.78	0.65	0.62	0.69	3.23E-15	NA	4.44E-03	0.34	0.32	0.36
289830.78	6446266.87	0.66	0.63	0.69	3.09E-13	NA	4.53E-03	0.35	0.33	0.37
778255.03	7194706.83	0.63	0.6	0.66	5.46E-17	NA	5.51E-03	0.37	0.35	0.39
536511.06	6482576.95	0.67	0.64	0.71	2.91E-14	NA	3.79E-03	0.34	0.32	0.36
537224.71	6489909.91	0.66	0.63	0.7	3.27E-16	NA	3.96E-03	0.33	0.32	0.36
320942.05	6372657.25	0.65	0.62	0.68	8.28E-15	NA	4.63E-03	0.34	0.32	0.36
507048.37	6571207.5	0.71	0.67	0.74	1.92E-12	NA	4.49E-03	0.33	0.31	0.35
326610.14	6410415.93	0.65	0.62	0.68	8.69E-15	NA	5.72E-03	0.35	0.33	0.37
611172.01	6409023.47	0.63	0.6	0.66	6.14E-15	NA	5.47E-03	0.36	0.34	0.38
415426	7033428.84	0.64	0.61	0.67	1.48E-14	NA	4.96E-03	0.35	0.33	0.37
323834.68	6403203.08	0.63	0.6	0.66	5.82E-14	NA	6.33E-03	0.35	0.34	0.37
643558.67	6624419.21	0.64	0.61	0.67	4.28E-16	NA	3.97E-03	0.31	0.29	0.33
683200.68	6585152.82	0.65	0.62	0.68	2.97E-16	NA	5.07E-03	0.29	0.27	0.3
841794.77	7291901.69	0.63	0.6	0.66	8.97E-13	NA	6.75E-03	0.38	0.36	0.4
340016.94	6290328.37	0.63	0.6	0.66	1.31E-15	NA	4.51E-03	0.34	0.32	0.36
670960.68	6569828.86	0.65	0.62	0.68	1.84E-14	NA	4.87E-03	0.28	0.26	0.3
533591.41	6697852.15	0.67	0.64	0.7	5.89E-15	NA	4.38E-03	0.32	0.31	0.34
351392.77	6389918.51	0.65	0.62	0.68	1.24E-13	NA	4.74E-03	0.33	0.32	0.35
546543.97	6218145.9	0.63	0.6	0.66	3.28E-15	NA	4.50E-03	0.35	0.33	0.37
314783.32	6389839.33	0.64	0.61	0.67	3.10E-15	NA	5.36E-03	0.34	0.32	0.36
646062.8	6588612.64	0.65	0.62	0.68	4.31E-15	NA	4.28E-03	0.3	0.29	0.32
665588.42	6600757.83	0.64	0.61	0.67	4.05E-14	NA	3.85E-03	0.31	0.29	0.33
343896.65	6467154.24	0.66	0.63	0.69	3.31E-15	NA	4.35E-03	0.34	0.32	0.36
500058.43	6606162.49	0.67	0.64	0.7	7.69E-15	NA	4.53E-03	0.33	0.31	0.35
684131.91	6574939.64	0.65	0.62	0.67	9.10E-15	NA	4.90E-03	0.28	0.27	0.3
795082.75	7357963.57	0.64	0.6	0.67	5.41E-15	NA	6.08E-03	0.38	0.36	0.4
579477.67	6232822.54	0.63	0.6	0.66	2.66E-15	NA	4.54E-03	0.35	0.33	0.37
668837.28	6567366.06	0.66	0.63	0.68	2.54E-13	NA	4.83E-03	0.28	0.27	0.3
384701.74	6190472.96	0.68	0.65	0.71	3.43E-16	NA	3.98E-03	0.34	0.32	0.36
551552.59	6593442.85	0.68	0.65	0.71	8.01E-13	NA	4.45E-03	0.32	0.3	0.34
316225.88	6402632.19	0.58	0.55	0.61	2.47E-15	NA	1.34E-02	0.43	0.41	0.45
652063.74	6654689.64	0.66	0.63	0.69	1.34E-13	NA	3.75E-03	0.31	0.3	0.33
387164.08	6183497.25	0.67	0.64	0.7	8.65E-13	NA	3.71E-03	0.34	0.32	0.36
488661.91	6311288.12	0.61	0.58	0.64	4.57E-14	NA	4.62E-03	0.36	0.34	0.38
654391.4	6570378.32	0.66	0.63	0.69	1.24E-15	NA	4.70E-03	0.3	0.29	0.32
308888.17	6401981.75	0.64	0.61	0.67	2.51E-16	NA	6.82E-03	0.35	0.34	0.37
556825.12	6804456.15	0.65	0.61	0.68	1.48E-15	NA	4.58E-03	0.35	0.33	0.37
474655.55	6765843.4	0.65	0.62	0.69	1.17E-18	NA	4.57E-03	0.33	0.31	0.35
381603.41	6373166.22	0.65	0.62	0.68	8.69E-14	NA	4.63E-03	0.33	0.32	0.35
381436.92	6161628.96	0.69	0.65	0.72	9.97E-16	NA	3.22E-03	0.34	0.32	0.36
353875.09	6239710.6	0.61	0.58	0.64	9.72E-14	NA	5.41E-03	0.38	0.36	0.4
674146.25	6563648.9	0.66	0.63	0.69	2.63E-13	NA	4.53E-03	0.29	0.28	0.31
386010.72	6411781.02	0.66	0.63	0.69	2.37E-14	NA	4.47E-03	0.33	0.31	0.35
663378.7	6576794.19	0.63	0.61	0.66	7.02E-16	NA	5.05E-03	0.29	0.27	0.31
412916.37	6591799.01	0.65	0.62	0.68	5.51E-14	NA	5.66E-03	0.34	0.32	0.36
373129.42	6385974.68	0.66	0.63	0.69	3.62E-15	NA	4.57E-03	0.33	0.31	0.35
316060.37	6395824.58	0.63	0.6	0.66	1.53E-15	NA	5.86E-03	0.35	0.33	0.37
414462.81	6221215.99	0.7	0.67	0.74	2.54E-16	NA	4.07E-03	0.33	0.31	0.35
634838	6617229.91	0.65	0.62	0.68	1.67E-12	NA	4.02E-03	0.31	0.29	0.33
510521.44	6560368.92	0.7	0.67	0.74	7.38E-14	NA	4.46E-03	0.32	0.31	0.34
650606.82	6624529.62	0.64	0.61	0.67	2.95E-16	NA	4.02E-03	0.31	0.29	0.33
438868.4	6115056.81	0.65	0.62	0.68	9.38E-17	NA	3.99E-03	0.34	0.33	0.37
850615.84	7288148.82	0.63	0.6	0.66	1.40E-13	NA	6.75E-03	0.39	0.37	0.41
382089.97	6154488.93	0.68	0.64	0.71	2.06E-13	NA	3.33E-03	0.34	0.32	0.36
617647.67	6733563.29	0.72	0.68	0.76	4.37E-15	NA	3.25E-03	0.35	0.32	0.37
658963.37	6562811.28	0.66	0.64	0.69	3.89E-15	NA	4.84E-03	0.3	0.28	0.32
406740.9	6425159.55	0.65	0.62	0.68	6.23E-17	NA	4.44E-03	0.33	0.32	0.35
314354.07	6404450.45	0.62	0.59	0.65	3.61E-14	NA	8.99E-03	0.4	0.38	0.42
484754.26	7007742.39	0.63	0.6	0.66	2.21E-14	NA	5.63E-03	0.35	0.33	0.37
653554.24	6608237.51	0.64	0.61	0.67	2.97E-17	NA	4.07E-03	0.31	0.29	0.33
529750.24	6732729.75	0.68	0.65	0.71	8.86E-17	NA	4.03E-03	0.33	0.31	0.35
495872.11	6724745.27	0.67	0.64	0.7	5.57E-14	NA	4.39E-03	0.32	0.31	0.34
673289.05	6599434.47	0.62	0.59	0.65	1.47E-14	NA	4.39E-03	0.3	0.28	0.31
456336.76	6251466.3	0.65	0.62	0.68	2.51E-15	NA	4.31E-03	0.35	0.33	0.37
384215.31	6168473.8	0.7	0.66	0.73	7.96E-16	NA	3.18E-03	0.34	0.32	0.37
666432.51	6596845.41	0.61	0.58	0.64	4.23E-14	NA	4.49E-03	0.31	0.29	0.33
613403.45	6719800.82	0.72	0.69	0.75	1.59E-14	NA	3.38E-03	0.34	0.32	0.36
545381.81	6681123.98	0.68	0.65	0.71	8.92E-13	NA	4.32E-03	0.32	0.3	0.34
445597.34	6251312.44	0.66	0.62	0.69	4.97E-15	NA	4.22E-03	0.35	0.33	0.37
650185.33	6640868.54	0.63	0.6	0.66	4.86E-13	NA	3.86E-03	0.3	0.29	0.32
370813.83	6375895.31	0.65	0.62	0.68	2.61E-17	NA	4.63E-03	0.33	0.31	0.35
661652.73	6585527.89	0.62	0.59	0.65	4.90E-14	NA	4.74E-03	0.29	0.27	0.31
321594.92	6411718.08	0.65	0.62	0.68	1.44E-13	NA	5.92E-03	0.35	0.33	0.37
468586.63	6294891.12	0.62	0.59	0.65	9.70E-15	NA	4.63E-03	0.35	0.33	0.37
688691.25	6566385.35	0.65	0.62	0.68	1.76E-14	NA	4.51E-03	0.29	0.28	0.31
577469.32	6959782.11	0.63	0.6	0.66	3.20E-14	NA	5.33E-03	0.36	0.34	0.38
669007.88	6575020.43	0.65	0.62	0.67	2.98E-16	NA	5.65E-03	0.28	0.26	0.29
804998.88	7257819.79	0.64	0.61	0.68	2.69E-17	NA	5.77E-03	0.41	0.38	0.43
387804.5	6282401.57	0.63	0.6	0.66	7.12E-13	NA	4.47E-03	0.34	0.32	0.36
679609.31	6576999.72	0.66	0.63	0.69	4.76E-15	NA	5.13E-03	0.28	0.26	0.29
575741.89	6707393.88	0.68	0.65	0.71	7.19E-18	NA	3.96E-03	0.32	0.31	0.34
654515.84	6637445.01	0.64	0.61	0.67	3.02E-13	NA	3.91E-03	0.3	0.29	0.32
706043.06	6565394.61	0.65	0.62	0.68	3.57E-13	NA	4.48E-03	0.3	0.29	0.32
652330.79	6634244.42	0.63	0.6	0.66	1.35E-14	NA	3.85E-03	0.3	0.28	0.32
312910.76	6485157.51	0.66	0.63	0.69	1.90E-15	NA	4.43E-03	0.34	0.32	0.36
381513.42	6163132.77	0.69	0.65	0.72	5.80E-15	NA	3.22E-03	0.34	0.32	0.36
694716.44	6591343.64	0.65	0.62	0.68	2.14E-13	NA	4.46E-03	0.3	0.28	0.31
484521.78	6291323.54	0.62	0.59	0.65	4.73E-15	NA	4.59E-03	0.35	0.33	0.37
811357.61	7136370.26	0.65	0.62	0.69	1.21E-16	NA	4.83E-03	0.37	0.35	0.39
359546.05	6273654.6	0.63	0.6	0.66	3.28E-17	NA	4.50E-03	0.34	0.32	0.36
486356.73	6997832.45	0.63	0.6	0.66	8.85E-16	NA	5.51E-03	0.35	0.34	0.38
399028.1	6130759.93	0.66	0.62	0.69	2.71E-14	NA	3.73E-03	0.35	0.33	0.37
424627.69	6569797.96	0.66	0.62	0.69	2.92E-12	NA	4.89E-03	0.33	0.31	0.35
510566.63	6537029.97	0.67	0.64	0.7	6.07E-15	NA	4.40E-03	0.33	0.31	0.35
568409.46	6281989.82	0.62	0.59	0.65	8.00E-16	NA	4.65E-03	0.35	0.33	0.37
577920.87	6545571.93	0.66	0.63	0.69	1.88E-13	NA	4.33E-03	0.32	0.3	0.34
410742.93	6465338.95	0.65	0.62	0.68	1.07E-14	NA	4.31E-03	0.33	0.32	0.35
535606	6481523.13	0.68	0.64	0.71	7.41E-15	NA	3.75E-03	0.34	0.32	0.36
379831.13	6175033.11	0.67	0.64	0.7	2.08E-14	NA	3.44E-03	0.33	0.31	0.35
666074.76	6597416.26	0.6	0.57	0.63	5.37E-13	NA	4.78E-03	0.32	0.3	0.34
562486.61	6664428.35	0.7	0.67	0.73	9.82E-15	NA	4.57E-03	0.32	0.3	0.33
653758.59	6605617.13	0.64	0.61	0.67	6.73E-14	NA	4.02E-03	0.31	0.29	0.33
322532.92	6402667.8	0.62	0.59	0.65	5.91E-14	NA	6.37E-03	0.36	0.34	0.38
298650.1	6432203.01	0.66	0.63	0.69	4.93E-16	NA	4.69E-03	0.35	0.33	0.37
622873.74	6507802	0.66	0.63	0.69	3.75E-15	NA	4.57E-03	0.32	0.3	0.34
389500.76	6413883.48	0.66	0.63	0.69	1.17E-14	NA	4.47E-03	0.33	0.31	0.35
723130.01	7093283.57	0.64	0.61	0.67	2.61E-14	NA	5.10E-03	0.36	0.34	0.38
335165.34	6389182.77	0.64	0.61	0.67	1.06E-11	NA	4.92E-03	0.34	0.32	0.36
584694.97	6821605.96	0.64	0.61	0.68	1.11E-14	NA	4.61E-03	0.35	0.33	0.37
411764.45	6222352.81	0.72	0.69	0.76	1.05E-15	NA	4.20E-03	0.33	0.31	0.35
329167.31	6404606.51	0.65	0.62	0.68	4.22E-14	NA	5.87E-03	0.35	0.33	0.37
447776.66	6777940.85	0.66	0.63	0.69	8.57E-17	NA	4.56E-03	0.33	0.31	0.35
755343.08	7084849.15	0.62	0.59	0.65	8.37E-15	NA	5.37E-03	0.36	0.34	0.38
490588.61	6380591.02	0.6	0.57	0.64	6.66E-13	NA	5.40E-03	0.38	0.36	0.4
559321.44	6712753.6	0.68	0.65	0.71	1.69E-15	NA	4.07E-03	0.32	0.31	0.34
686570.98	6582277.05	0.66	0.63	0.69	2.98E-12	NA	7.12E-03	0.3	0.29	0.32
494351.73	6706063.56	0.68	0.65	0.71	1.93E-13	NA	4.45E-03	0.32	0.3	0.34
700823.43	6587838.44	0.66	0.63	0.69	8.39E-13	NA	4.51E-03	0.3	0.28	0.32
327683.67	6406564.54	0.65	0.62	0.68	1.43E-14	NA	5.87E-03	0.35	0.33	0.37
317784.29	6368932.36	0.64	0.61	0.67	4.50E-14	NA	4.79E-03	0.34	0.32	0.36
329302.53	6382715.04	0.64	0.61	0.67	8.27E-16	NA	4.70E-03	0.34	0.32	0.36
378342.7	6389213.69	0.67	0.64	0.7	4.29E-17	NA	4.53E-03	0.32	0.31	0.34
655277.22	6594763.95	0.65	0.62	0.68	3.29E-16	NA	4.09E-03	0.3	0.29	0.32
331160.49	6405275.59	0.65	0.62	0.68	8.16E-15	NA	5.78E-03	0.34	0.33	0.36
339574.26	6244307.48	0.63	0.6	0.66	6.20E-16	NA	4.54E-03	0.35	0.33	0.37
436103.18	6166993.3	0.65	0.62	0.68	3.13E-15	NA	3.95E-03	0.35	0.33	0.37
772764.17	7172009.57	0.64	0.61	0.68	1.26E-14	NA	5.12E-03	0.37	0.35	0.39
602854.22	6494656.72	0.66	0.62	0.69	3.70E-15	NA	4.37E-03	0.33	0.31	0.35
792202.54	7317289.5	0.63	0.6	0.66	5.24E-15	NA	6.60E-03	0.38	0.36	0.4
804926.69	7114469.71	0.65	0.61	0.68	2.85E-15	NA	5.04E-03	0.37	0.35	0.39
382364.57	6143434.39	0.67	0.63	0.7	5.47E-17	NA	3.43E-03	0.35	0.33	0.37
392215.05	6584009.62	0.66	0.63	0.69	1.80E-15	NA	4.92E-03	0.33	0.31	0.35
491749.15	6995693.99	0.63	0.6	0.66	4.53E-14	NA	5.38E-03	0.35	0.34	0.37
654541.5	6576725.13	0.64	0.62	0.67	4.32E-15	NA	4.64E-03	0.3	0.28	0.32
648407.84	6575261.25	0.65	0.62	0.68	1.24E-16	NA	4.52E-03	0.3	0.29	0.32
579999.93	6669591.66	0.68	0.65	0.71	3.02E-15	NA	4.17E-03	0.32	0.3	0.34
638852.84	6640677.72	0.65	0.62	0.68	6.78E-14	NA	3.72E-03	0.31	0.29	0.33
586503.55	7157761.55	0.65	0.62	0.68	1.24E-15	NA	5.39E-03	0.36	0.34	0.38
456976.1	7004505.47	0.64	0.61	0.67	1.02E-14	NA	4.95E-03	0.36	0.34	0.38
297848.32	6407643.84	0.66	0.63	0.69	1.80E-14	NA	5.52E-03	0.35	0.33	0.37
384162.74	6135948.15	0.65	0.62	0.69	4.66E-13	NA	3.63E-03	0.37	0.34	0.39
626137.46	6645230.59	0.66	0.63	0.69	1.12E-14	NA	3.90E-03	0.31	0.3	0.33
571067.97	6591117.47	0.68	0.65	0.71	1.47E-15	NA	4.26E-03	0.31	0.3	0.33
328576.09	6517341.4	0.66	0.63	0.69	8.42E-14	NA	4.44E-03	0.34	0.32	0.36
694419.84	6587185.65	0.66	0.63	0.69	5.54E-14	NA	4.46E-03	0.3	0.28	0.31
673134.94	6598829.88	0.62	0.59	0.65	7.10E-14	NA	4.39E-03	0.3	0.28	0.31
618373.11	6755063.89	0.68	0.64	0.71	2.32E-14	NA	3.84E-03	0.34	0.32	0.36
436142.81	6307340.29	0.62	0.59	0.66	6.90E-14	NA	4.64E-03	0.35	0.33	0.37
501575.5	6660706.69	0.68	0.65	0.71	7.70E-13	NA	4.53E-03	0.32	0.3	0.34
371717.5	6174936.31	0.67	0.64	0.7	7.79E-15	NA	3.48E-03	0.33	0.31	0.35
644920.05	6648078.08	0.65	0.62	0.68	3.34E-13	NA	3.78E-03	0.31	0.29	0.33
483360.95	6236233.39	0.63	0.59	0.66	1.31E-14	NA	4.82E-03	0.37	0.35	0.39
365618.89	6179188.02	0.67	0.63	0.7	1.54E-13	NA	3.59E-03	0.34	0.32	0.36
314567.34	6423846.1	0.66	0.63	0.69	1.52E-15	NA	5.28E-03	0.34	0.32	0.36
425213.07	6386528.09	0.63	0.6	0.66	2.17E-15	NA	4.70E-03	0.34	0.32	0.36
655680.03	6627295.29	0.64	0.61	0.67	2.69E-14	NA	4.04E-03	0.31	0.29	0.32
347975.08	6345579.86	0.63	0.6	0.66	7.85E-14	NA	4.92E-03	0.35	0.33	0.37
366270.64	6402611.94	0.66	0.63	0.69	3.38E-15	NA	4.53E-03	0.33	0.31	0.35
306045.68	6419052.72	0.67	0.63	0.7	3.48E-14	NA	5.61E-03	0.35	0.33	0.36
384265.9	6396850.62	0.68	0.65	0.71	1.55E-14	NA	4.45E-03	0.32	0.31	0.34
507365.32	6607284.46	0.67	0.64	0.7	1.53E-15	NA	4.58E-03	0.33	0.31	0.35
674041.82	7225037.02	0.64	0.61	0.67	3.23E-14	NA	5.33E-03	0.37	0.35	0.39
365659.82	6168893.13	0.67	0.64	0.7	3.92E-18	NA	3.48E-03	0.34	0.32	0.36
661561.11	6586926.24	0.62	0.59	0.64	3.01E-14	NA	4.70E-03	0.29	0.27	0.31
319468.5	6408283.73	0.65	0.62	0.68	1.56E-13	NA	6.14E-03	0.36	0.34	0.38
592108.24	6500857.02	0.66	0.63	0.69	4.43E-13	NA	4.27E-03	0.32	0.31	0.34
479776.8	6224776.66	0.63	0.6	0.66	1.10E-16	NA	4.74E-03	0.37	0.35	0.39
666728.86	6585407.77	0.62	0.59	0.65	1.14E-15	NA	4.95E-03	0.28	0.27	0.3
462357.55	6427210.18	0.63	0.6	0.66	9.31E-16	NA	4.53E-03	0.34	0.32	0.36
667939.44	6560552.82	0.66	0.63	0.69	1.32E-13	NA	4.67E-03	0.3	0.28	0.31
387148.66	6503695.42	0.65	0.62	0.69	1.40E-14	NA	4.46E-03	0.33	0.32	0.35
456120.52	6208614.36	0.67	0.63	0.7	5.97E-14	NA	4.00E-03	0.35	0.33	0.37
517025.65	6623327.9	0.67	0.64	0.7	1.66E-15	NA	4.52E-03	0.33	0.31	0.35
335144.79	6583879.93	0.66	0.63	0.69	6.73E-17	NA	4.51E-03	0.34	0.32	0.36
688845.79	6575267.84	0.65	0.62	0.68	7.28E-15	NA	4.61E-03	0.29	0.27	0.3
660719.07	6592686.65	0.63	0.6	0.66	1.93E-13	NA	4.32E-03	0.3	0.28	0.32
672341.33	6570834.28	0.66	0.63	0.68	9.71E-14	NA	5.04E-03	0.27	0.26	0.29
382352.81	6157700.73	0.68	0.65	0.72	4.20E-15	NA	3.29E-03	0.34	0.32	0.36
353367.42	6452215.02	0.65	0.62	0.68	8.78E-13	NA	4.60E-03	0.34	0.32	0.36
513762.98	6662167.05	0.69	0.66	0.72	2.74E-20	NA	NA	0.32	0.3	0.34
378841.89	6159458.25	0.7	0.66	0.73	2.09E-12	NA	3.18E-03	0.34	0.32	0.36
365572.67	6164887.53	0.67	0.64	0.7	1.53E-13	NA	3.42E-03	0.33	0.32	0.36
640205.7	6653662.61	0.66	0.63	0.69	5.34E-14	NA	3.75E-03	0.31	0.3	0.33
680998.64	6586171.97	0.64	0.62	0.67	4.38E-14	NA	4.74E-03	0.28	0.27	0.3
406211.16	6256094.59	0.65	0.62	0.68	9.22E-15	NA	4.28E-03	0.34	0.32	0.36
684159.69	6567659.75	0.64	0.61	0.67	2.10E-14	NA	4.46E-03	0.29	0.27	0.3
669253.4	6590939.07	0.61	0.58	0.63	3.14E-17	NA	4.57E-03	0.29	0.27	0.31
340823.55	6307878.79	0.63	0.6	0.66	2.04E-16	NA	4.52E-03	0.34	0.32	0.36
787819.48	7189047.57	0.64	0.61	0.67	4.97E-16	NA	5.15E-03	0.37	0.35	0.39
677040.18	6571785.09	0.65	0.63	0.68	3.43E-13	NA	4.75E-03	0.27	0.26	0.29
328444.08	6395841.57	0.64	0.61	0.67	3.24E-15	NA	5.35E-03	0.34	0.32	0.36
671425.4	6584752.62	0.63	0.6	0.65	6.42E-14	NA	4.88E-03	0.29	0.28	0.31
672582.97	6574626.98	0.65	0.62	0.68	8.07E-15	NA	5.56E-03	0.27	0.26	0.29
553189.09	6889179.89	0.64	0.61	0.67	3.02E-14	NA	4.75E-03	0.35	0.33	0.37
594136.18	6379121.22	0.61	0.58	0.65	2.11E-13	NA	5.53E-03	0.37	0.35	0.39
354119.04	6166667.51	0.66	0.63	0.7	2.01E-15	NA	3.64E-03	0.34	0.32	0.36
343104.08	6386629.08	0.64	0.61	0.67	3.42E-14	NA	4.79E-03	0.34	0.32	0.35
367854.99	6179366.14	0.67	0.63	0.7	5.60E-15	NA	3.58E-03	0.34	0.32	0.36
460502.59	6991459.46	0.64	0.61	0.67	8.40E-14	NA	5.02E-03	0.35	0.34	0.37
630164.44	6509981.62	0.66	0.63	0.69	1.45E-12	NA	4.59E-03	0.32	0.3	0.34
583737.89	6280903.29	0.63	0.6	0.66	8.72E-14	NA	4.51E-03	0.35	0.33	0.37
668560.31	6616154.63	0.64	0.61	0.67	1.78E-13	NA	4.32E-03	0.31	0.29	0.33
640041.04	6538840.57	0.66	0.63	0.69	9.60E-18	NA	4.69E-03	0.31	0.3	0.33
560350.51	6488715.01	0.65	0.62	0.68	1.13E-14	NA	4.14E-03	0.33	0.31	0.35
535014.49	6735836.91	0.67	0.64	0.71	2.38E-13	NA	4.12E-03	0.33	0.31	0.35
491629.3	7023418.24	0.63	0.6	0.66	4.34E-15	NA	5.34E-03	0.36	0.34	0.38
680531.65	6584178.58	0.65	0.62	0.67	1.78E-14	NA	5.04E-03	0.28	0.27	0.3
621040.05	6922285.99	0.62	0.59	0.65	9.72E-13	NA	4.65E-03	0.34	0.32	0.36
436913.71	6401382.72	0.63	0.6	0.66	8.09E-15	NA	4.69E-03	0.34	0.32	0.36
720911.49	7534190.22	0.64	0.61	0.67	1.78E-14	NA	4.79E-03	0.36	0.34	0.38
329547.85	6408709.94	0.65	0.62	0.68	2.10E-14	NA	5.72E-03	0.35	0.33	0.36
620072.83	6923413.76	0.62	0.59	0.65	7.62E-13	NA	4.58E-03	0.34	0.32	0.36
364098.78	6133462.38	0.66	0.63	0.69	2.37E-15	NA	3.64E-03	0.34	0.32	0.37
322042.41	6379461.84	0.65	0.62	0.69	5.71E-14	NA	4.57E-03	0.34	0.32	0.36
602367.41	6997228.99	0.63	0.59	0.66	1.37E-15	NA	6.06E-03	0.38	0.36	0.4
666322.43	6571844.52	0.65	0.62	0.67	3.85E-15	NA	5.16E-03	0.29	0.27	0.3
427271.89	6172524.69	0.65	0.62	0.68	6.51E-14	NA	3.89E-03	0.34	0.33	0.37
537801.19	6802319.87	0.65	0.62	0.68	3.51E-12	NA	4.45E-03	0.34	0.32	0.36
647442.17	7028433.1	0.63	0.6	0.66	1.25E-14	NA	5.83E-03	0.37	0.35	0.4
677704.45	6565824.31	0.65	0.62	0.68	2.33E-15	NA	4.45E-03	0.29	0.27	0.31
325317	6401056.54	0.63	0.6	0.66	2.78E-18	NA	6.48E-03	0.36	0.34	0.38
349682.98	6543623.83	0.66	0.63	0.69	2.18E-14	NA	4.48E-03	0.33	0.32	0.35
580843.63	6280931.83	0.64	0.6	0.67	2.88E-14	NA	4.47E-03	0.35	0.33	0.37
664230.4	6609103.09	0.63	0.6	0.66	2.03E-15	NA	4.34E-03	0.31	0.3	0.33
788115.8	7124843.67	0.65	0.62	0.68	6.01E-15	NA	4.92E-03	0.37	0.35	0.39
355920.34	6375102.79	0.64	0.61	0.67	4.51E-14	NA	4.70E-03	0.33	0.32	0.35
332103.91	6395101.29	0.64	0.61	0.67	2.12E-16	NA	5.26E-03	0.34	0.32	0.36
446647.33	6178113	0.65	0.62	0.69	9.60E-17	NA	3.94E-03	0.35	0.33	0.37
797842.27	7316565.97	0.63	0.6	0.66	4.29E-17	NA	6.83E-03	0.38	0.36	0.4
666281.32	6597583.91	0.6	0.57	0.63	3.05E-13	NA	4.76E-03	0.32	0.3	0.34
673593.85	7002821.13	0.63	0.6	0.66	1.16E-13	NA	5.80E-03	0.37	0.35	0.4
511690.88	6558361.14	0.71	0.68	0.74	2.03E-13	NA	4.47E-03	0.32	0.31	0.34
521599.32	6708405.22	0.67	0.64	0.7	3.98E-14	NA	4.26E-03	0.32	0.3	0.34
513854.47	6565456.65	0.69	0.66	0.73	1.10E-14	NA	4.62E-03	0.32	0.31	0.34
326741.07	6378167.24	0.66	0.63	0.69	3.52E-16	NA	4.37E-03	0.35	0.33	0.37
348224.48	6217382.78	0.65	0.62	0.68	9.11E-15	NA	4.03E-03	0.35	0.33	0.37
296604.32	6396353.54	0.65	0.62	0.68	3.17E-15	NA	5.38E-03	0.35	0.33	0.37
314164.95	6393472.36	0.63	0.6	0.66	1.50E-13	NA	5.69E-03	0.34	0.33	0.36
601343.55	6577108.93	0.66	0.63	0.69	8.97E-13	NA	4.24E-03	0.31	0.29	0.33
344862.52	6410210.9	0.65	0.62	0.68	1.22E-15	NA	4.83E-03	0.33	0.32	0.35
703425.62	6404016.97	0.64	0.61	0.67	5.29E-15	NA	4.70E-03	0.34	0.32	0.36
672405.39	6564768.75	0.66	0.63	0.68	9.24E-18	NA	4.65E-03	0.29	0.27	0.31
670313.51	6551650.13	0.67	0.64	0.69	5.11E-15	NA	4.53E-03	0.3	0.28	0.32
372549.69	6154022.04	0.68	0.64	0.71	6.02E-13	NA	3.28E-03	0.34	0.32	0.36
312024.05	6387983.71	0.64	0.61	0.67	1.14E-15	NA	5.34E-03	0.34	0.32	0.36
680352.07	6576109.69	0.65	0.62	0.68	7.84E-16	NA	4.98E-03	0.28	0.26	0.29
646638.34	6648124.28	0.65	0.62	0.68	2.40E-15	NA	3.74E-03	0.31	0.29	0.33
685728.76	6609460.45	0.64	0.61	0.67	7.66E-16	NA	4.31E-03	0.3	0.28	0.32
688994.32	6562607.65	0.65	0.62	0.68	9.51E-15	NA	4.44E-03	0.3	0.28	0.31
327824.61	6405945.2	0.65	0.62	0.68	1.31E-16	NA	5.89E-03	0.35	0.33	0.37
386856.12	6391119.87	0.66	0.63	0.69	3.15E-14	NA	4.56E-03	0.33	0.31	0.35
434937.48	6211680.53	0.67	0.64	0.7	1.02E-13	NA	3.88E-03	0.34	0.32	0.36
673246.24	6588490.61	0.63	0.6	0.65	4.53E-17	NA	4.47E-03	0.29	0.28	0.31
629887.41	6634296.99	0.66	0.63	0.69	5.33E-15	NA	3.91E-03	0.31	0.29	0.33
686724.78	6580946.18	0.66	0.63	0.69	5.07E-14	NA	7.27E-03	0.3	0.28	0.32
325051.1	6428076.27	0.65	0.62	0.69	2.49E-18	NA	4.90E-03	0.34	0.32	0.36
705551.96	6612519.25	0.65	0.62	0.68	9.88E-17	NA	4.38E-03	0.31	0.29	0.32
664292.72	6584152.09	0.62	0.59	0.65	3.93E-14	NA	4.86E-03	0.29	0.27	0.3
750754.49	7097698.1	0.63	0.6	0.66	1.66E-13	NA	5.28E-03	0.37	0.35	0.39
647135.82	6599762.2	0.65	0.62	0.68	4.13E-15	NA	4.00E-03	0.31	0.29	0.33
319917.01	6391339.9	0.64	0.61	0.67	1.14E-16	NA	5.07E-03	0.34	0.32	0.36
460301.63	6380325.86	0.62	0.59	0.65	2.38E-14	NA	4.99E-03	0.36	0.34	0.38
669795.09	6597921.79	0.62	0.59	0.65	1.45E-16	NA	4.34E-03	0.3	0.28	0.32
511548.86	6479108.46	0.66	0.63	0.69	2.06E-15	NA	3.95E-03	0.34	0.32	0.36
651830.58	6564235.39	0.68	0.65	0.72	4.65E-16	NA	4.39E-03	0.32	0.3	0.34
688266.86	7033565.94	0.65	0.62	0.69	2.00E-16	NA	5.51E-03	0.37	0.35	0.39
745871.93	7170719.12	0.64	0.61	0.68	1.07E-16	NA	5.19E-03	0.37	0.35	0.39
488268.04	6234100	0.62	0.59	0.65	6.61E-15	NA	4.98E-03	0.37	0.35	0.39
408082.99	6275059.83	0.64	0.61	0.67	3.01E-14	NA	4.40E-03	0.34	0.32	0.36
579392.53	6857558.32	0.64	0.61	0.67	1.06E-13	NA	4.65E-03	0.35	0.33	0.37
704112.24	6620714.27	0.65	0.62	0.68	9.03E-14	NA	4.34E-03	0.31	0.29	0.32
426899.01	6206004.21	0.67	0.64	0.7	3.89E-13	NA	3.88E-03	0.34	0.32	0.36
677432.98	6566515.14	0.65	0.62	0.68	1.42E-17	NA	4.52E-03	0.29	0.27	0.3
698072.64	6598843.73	0.65	0.62	0.68	1.36E-16	NA	4.45E-03	0.3	0.28	0.32
680286.89	6575091.08	0.65	0.62	0.68	1.67E-13	NA	4.82E-03	0.28	0.26	0.29
368465.09	6164990.45	0.67	0.64	0.71	4.80E-13	NA	3.35E-03	0.33	0.31	0.35
458457.2	7014352.7	0.64	0.61	0.67	8.53E-18	NA	4.93E-03	0.36	0.34	0.38
675637.56	6578625.61	0.66	0.63	0.68	3.02E-14	NA	5.22E-03	0.27	0.25	0.28
382330.72	6226011.79	0.66	0.62	0.69	2.07E-14	NA	4.19E-03	0.34	0.32	0.36
327514.73	6410687.98	0.65	0.62	0.68	7.40E-15	NA	5.68E-03	0.35	0.33	0.37
483409.43	6388911.5	0.63	0.6	0.66	9.85E-16	NA	4.56E-03	0.36	0.34	0.38
344293.34	6424166.01	0.66	0.63	0.69	6.60E-14	NA	4.74E-03	0.34	0.32	0.36
463053.33	6408602.07	0.62	0.59	0.65	3.66E-14	NA	4.88E-03	0.35	0.33	0.37
458622.8	6315946.42	0.62	0.59	0.65	2.50E-15	NA	4.84E-03	0.35	0.33	0.37
490903.67	6747479.72	0.67	0.64	0.7	6.20E-15	NA	4.46E-03	0.33	0.31	0.35
384511.09	6155364.88	0.67	0.64	0.71	4.29E-15	NA	3.37E-03	0.34	0.32	0.36
643640.79	6617169.24	0.64	0.61	0.67	2.15E-12	NA	4.03E-03	0.31	0.29	0.33
787963.28	7160007.85	0.65	0.61	0.68	3.21E-15	NA	5.03E-03	0.37	0.35	0.39
681246.59	6587557.98	0.64	0.61	0.67	9.92E-13	NA	4.69E-03	0.29	0.27	0.3
372466.03	6143317.41	0.68	0.65	0.72	2.20E-13	NA	3.32E-03	0.35	0.32	0.37
421140.12	6587414.91	0.66	0.63	0.69	7.42E-15	NA	5.40E-03	0.33	0.32	0.35
354834.25	6202773.33	0.67	0.64	0.71	4.78E-18	NA	3.62E-03	0.35	0.33	0.37
432529.62	6245219.09	0.66	0.63	0.7	1.57E-12	NA	4.02E-03	0.35	0.33	0.37
319894.53	6383438.16	0.65	0.62	0.68	6.22E-15	NA	4.90E-03	0.34	0.32	0.36
637041.7	6577235.94	0.66	0.63	0.69	2.23E-16	NA	4.40E-03	0.31	0.29	0.32
594267.17	6516751.67	0.66	0.63	0.69	2.30E-15	NA	4.31E-03	0.32	0.3	0.34
822208.57	7377824.08	0.63	0.6	0.66	8.84E-15	NA	6.32E-03	0.38	0.36	0.4
382640.05	6219634.09	0.66	0.63	0.69	1.71E-14	NA	4.09E-03	0.34	0.32	0.36
511730.05	6562322.78	0.7	0.67	0.73	6.04E-15	NA	4.54E-03	0.32	0.31	0.34
388369.42	6143243.64	0.66	0.63	0.7	3.66E-15	NA	3.52E-03	0.35	0.33	0.37
382424.94	6258232.14	0.64	0.61	0.67	1.67E-14	NA	4.40E-03	0.34	0.32	0.36
504115.05	6284647.62	0.62	0.59	0.65	1.05E-13	NA	4.63E-03	0.35	0.33	0.37
388660.05	6179620.58	0.67	0.64	0.7	7.34E-14	NA	3.60E-03	0.34	0.32	0.36
344976.67	6460369.39	0.65	0.62	0.69	4.59E-15	NA	4.48E-03	0.34	0.32	0.36
361579.85	6209184.27	0.68	0.65	0.71	9.92E-15	NA	3.57E-03	0.34	0.32	0.36
318040.05	6405631.17	0.64	0.61	0.68	3.28E-14	NA	6.36E-03	0.39	0.37	0.41
350285.4	6466026.29	0.66	0.62	0.69	2.59E-13	NA	4.44E-03	0.34	0.32	0.36
522274	6727997.47	0.69	0.66	0.72	3.54E-14	NA	3.95E-03	0.33	0.31	0.35
666038.15	6600062.93	0.63	0.61	0.66	2.11E-16	NA	3.99E-03	0.31	0.29	0.33
323757.5	6381313.46	0.65	0.62	0.68	1.52E-14	NA	4.64E-03	0.34	0.32	0.36
396365.38	6121997.02	0.66	0.62	0.69	1.85E-13	NA	3.77E-03	0.35	0.33	0.37
702552.8	6568627.9	0.65	0.62	0.68	6.06E-13	NA	4.49E-03	0.3	0.29	0.32
362203.77	6150339.51	0.67	0.63	0.7	2.05E-15	NA	3.52E-03	0.34	0.32	0.36
662647.75	6581814.22	0.63	0.6	0.65	5.65E-14	NA	4.85E-03	0.29	0.27	0.31
693978.4	6551681.14	0.66	0.63	0.69	5.93E-13	NA	4.44E-03	0.31	0.29	0.32
599244.67	6298974.66	0.62	0.59	0.66	3.19E-15	NA	4.80E-03	0.35	0.33	0.37
311680.49	6402098.54	0.64	0.61	0.67	2.59E-14	NA	7.27E-03	0.37	0.35	0.39
424406.83	6494306.06	0.65	0.62	0.68	1.88E-15	NA	4.31E-03	0.33	0.32	0.35
384668.59	6407567.48	0.66	0.63	0.69	6.52E-15	NA	4.50E-03	0.33	0.31	0.34
318274.22	6450737	0.66	0.62	0.69	6.99E-15	NA	4.50E-03	0.34	0.33	0.36
339433.14	6378473.3	0.64	0.61	0.67	2.76E-12	NA	4.70E-03	0.34	0.32	0.36
331354.53	6400474.85	0.65	0.62	0.68	1.63E-15	NA	5.74E-03	0.34	0.32	0.36
486660.24	7001636.67	0.62	0.59	0.65	3.82E-13	NA	5.83E-03	0.35	0.34	0.37
634867.77	6693568.82	0.67	0.64	0.71	6.77E-14	NA	3.89E-03	0.32	0.3	0.34
518951.22	6480557.56	0.67	0.64	0.7	7.56E-16	NA	3.86E-03	0.34	0.32	0.36
317375.42	6411913.89	0.67	0.63	0.7	6.89E-15	NA	6.41E-03	0.35	0.33	0.37
487392.52	6617388.22	0.67	0.64	0.7	5.46E-17	NA	4.48E-03	0.33	0.31	0.35
498932.04	7009087.48	0.63	0.6	0.66	7.23E-14	NA	5.42E-03	0.36	0.34	0.38
580789	6589287.42	0.67	0.64	0.7	2.23E-20	NA	NA	0.31	0.29	0.33
356077.15	6629947	0.66	0.63	0.69	4.09E-18	NA	4.56E-03	0.34	0.32	0.36
573497.25	6678399.93	0.68	0.65	0.72	4.00E-15	NA	4.18E-03	0.32	0.3	0.34
532396.48	6872809.51	0.65	0.62	0.68	3.03E-15	NA	4.67E-03	0.35	0.33	0.37
661247.59	6593809.55	0.63	0.6	0.66	3.13E-14	NA	4.29E-03	0.3	0.29	0.32
332594.6	6354090.02	0.63	0.6	0.66	1.20E-13	NA	4.69E-03	0.34	0.32	0.36
671749.32	6583714.6	0.62	0.6	0.65	1.05E-14	NA	5.08E-03	0.29	0.28	0.31
434183.21	6784394.96	0.66	0.62	0.69	1.27E-15	NA	4.59E-03	0.33	0.32	0.35
335559.12	6333833.26	0.62	0.59	0.65	6.94E-18	NA	4.38E-03	0.34	0.32	0.36
418606.15	6587736.27	0.66	0.63	0.69	4.93E-14	NA	5.70E-03	0.33	0.32	0.35
595795.63	6572198.26	0.66	0.63	0.69	3.00E-14	NA	4.15E-03	0.31	0.29	0.33
682778.08	6679869.14	0.66	0.63	0.69	1.51E-17	NA	4.18E-03	0.32	0.3	0.34
533248.75	6360823.25	0.61	0.58	0.64	3.94E-13	NA	5.59E-03	0.37	0.35	0.39
490489.75	6740827.08	0.67	0.64	0.7	3.97E-14	NA	4.44E-03	0.33	0.31	0.35
390691.97	6189385.37	0.67	0.63	0.7	1.35E-13	NA	3.95E-03	0.35	0.33	0.37
531643.98	6463016.47	0.66	0.63	0.7	1.07E-17	NA	3.86E-03	0.34	0.32	0.36
551393.49	6498695.92	0.65	0.62	0.68	4.12E-14	NA	4.10E-03	0.33	0.31	0.35
640537.14	6537197.82	0.66	0.63	0.69	1.38E-17	NA	4.70E-03	0.31	0.3	0.33
658024.81	6612161.02	0.63	0.6	0.66	4.35E-12	NA	4.46E-03	0.32	0.3	0.34
718453.91	6568040.93	0.65	0.62	0.68	3.13E-11	NA	4.47E-03	0.31	0.29	0.33
441907.97	6271114.76	0.64	0.61	0.67	8.75E-15	NA	4.40E-03	0.35	0.33	0.37
671651.2	6590481.05	0.61	0.59	0.64	1.59E-14	NA	4.60E-03	0.29	0.28	0.31
514641.01	6254445.73	0.63	0.6	0.66	5.75E-14	NA	4.59E-03	0.35	0.33	0.37
652227.19	6610904.02	0.64	0.61	0.67	8.55E-16	NA	4.06E-03	0.31	0.29	0.33
378734.36	6229494.97	0.65	0.62	0.68	2.36E-15	NA	4.31E-03	0.35	0.33	0.37
672135.12	6573010.45	0.65	0.63	0.68	3.92E-14	NA	5.05E-03	0.27	0.26	0.29
338621.39	6338796.69	0.64	0.61	0.67	1.07E-15	NA	4.67E-03	0.34	0.33	0.36
513206.55	6213340.13	0.63	0.6	0.66	1.37E-14	NA	4.47E-03	0.35	0.33	0.37
699592.59	6589699.75	0.65	0.63	0.68	9.34E-16	NA	4.49E-03	0.3	0.28	0.32
552417.32	6723393.56	0.67	0.64	0.71	2.59E-15	NA	4.12E-03	0.33	0.31	0.35
611045.72	6620117.52	0.66	0.63	0.69	5.59E-14	NA	4.02E-03	0.31	0.29	0.33
393910.66	6675128.74	0.68	0.65	0.71	2.83E-15	NA	4.79E-03	0.33	0.31	0.35
673574.97	6592408.49	0.62	0.59	0.65	5.79E-14	NA	4.35E-03	0.29	0.27	0.31
332624.02	6302405.61	0.63	0.6	0.66	4.96E-14	NA	4.52E-03	0.34	0.32	0.36
682780.08	6569797.72	0.63	0.61	0.66	1.06E-11	NA	4.61E-03	0.28	0.27	0.3
517271.04	6314696.13	0.61	0.58	0.64	3.84E-16	NA	4.94E-03	0.36	0.34	0.38
364893.64	6397297.7	0.66	0.63	0.69	8.55E-16	NA	4.57E-03	0.33	0.31	0.35
566905.71	6506152.86	0.65	0.62	0.68	4.06E-14	NA	4.14E-03	0.32	0.31	0.34
675250.9	6568427.52	0.65	0.62	0.68	7.09E-15	NA	4.68E-03	0.28	0.27	0.3
523165.75	6406149.39	0.62	0.59	0.65	7.11E-14	NA	4.86E-03	0.36	0.34	0.38
401789.03	6481560.47	0.65	0.62	0.68	8.98E-15	NA	4.39E-03	0.33	0.31	0.35
329430.92	6439319.44	0.66	0.62	0.69	1.27E-15	NA	4.73E-03	0.34	0.32	0.36
430534.75	6180235.59	0.65	0.62	0.69	3.93E-14	NA	3.89E-03	0.34	0.33	0.37
347095.43	6268655.58	0.63	0.6	0.66	1.79E-15	NA	4.52E-03	0.34	0.32	0.36
504954.45	6453799.28	0.65	0.61	0.68	5.96E-17	NA	4.14E-03	0.34	0.32	0.36
706862.93	6344453.54	0.64	0.61	0.67	3.25E-14	NA	4.51E-03	0.35	0.33	0.37
539999.02	6751281.6	0.67	0.64	0.7	6.50E-17	NA	4.21E-03	0.33	0.31	0.35
391059.06	6180124.13	0.67	0.63	0.7	1.62E-15	NA	3.63E-03	0.34	0.32	0.36
374943.63	6160756.14	0.73	0.69	0.77	3.42E-15	NA	3.08E-03	0.34	0.32	0.36
606216.9	6727049.77	0.72	0.69	0.76	3.07E-16	NA	3.38E-03	0.34	0.32	0.36
415863	6164809.1	0.66	0.62	0.69	6.58E-17	NA	3.77E-03	0.34	0.32	0.36
667407.58	6566458.45	0.66	0.63	0.69	1.26E-14	NA	4.90E-03	0.29	0.27	0.31
667804.14	6585167.35	0.61	0.58	0.63	1.04E-14	NA	5.12E-03	0.29	0.27	0.3
306602.23	6388428.85	0.65	0.62	0.68	3.70E-14	NA	5.35E-03	0.34	0.33	0.36
684137.26	6605021.22	0.64	0.61	0.67	5.57E-16	NA	4.32E-03	0.3	0.28	0.32
658689.96	6586591.29	0.63	0.6	0.66	1.12E-14	NA	4.65E-03	0.29	0.28	0.31
606226.6	6731076.74	0.71	0.68	0.75	1.19E-15	NA	3.43E-03	0.34	0.32	0.36
534543.2	6235312.5	0.63	0.6	0.66	3.69E-17	NA	4.54E-03	0.35	0.33	0.37
405088.65	6331325.75	0.63	0.6	0.66	1.06E-14	NA	4.70E-03	0.34	0.32	0.36
765203.72	7300371.28	0.64	0.61	0.67	3.00E-14	NA	6.25E-03	0.37	0.35	0.4
317690.38	6369069.77	0.64	0.61	0.67	1.21E-16	NA	4.79E-03	0.34	0.32	0.36
488671.52	6290486.67	0.62	0.59	0.65	8.52E-18	NA	4.58E-03	0.35	0.33	0.37
584821.07	6639376.21	0.67	0.64	0.71	3.47E-16	NA	4.09E-03	0.32	0.3	0.33
678139.45	6580815.88	0.65	0.62	0.67	2.30E-15	NA	5.03E-03	0.28	0.26	0.29
296183.54	6417086.21	0.66	0.63	0.69	1.26E-14	NA	5.24E-03	0.35	0.33	0.37
308422.58	6406496.43	0.66	0.63	0.69	5.77E-12	NA	6.70E-03	0.35	0.33	0.37
578916.85	6619735.89	0.68	0.65	0.71	1.67E-12	NA	4.07E-03	0.31	0.29	0.33
342676.73	6377938.35	0.64	0.61	0.67	9.79E-15	NA	4.69E-03	0.34	0.32	0.36
515259.46	6489618.42	0.66	0.63	0.7	3.41E-17	NA	3.99E-03	0.34	0.32	0.36
576831.74	6532070.45	0.66	0.63	0.69	3.11E-16	NA	4.28E-03	0.32	0.3	0.34
699730.28	6583257.33	0.66	0.63	0.69	8.91E-15	NA	4.39E-03	0.3	0.28	0.32
499945.41	6569726.48	0.69	0.66	0.72	1.85E-13	NA	4.45E-03	0.33	0.31	0.35
596688.39	6598725.21	0.67	0.64	0.7	9.95E-13	NA	4.14E-03	0.31	0.29	0.33
495070.79	6312743.17	0.61	0.58	0.64	5.74E-13	NA	4.71E-03	0.36	0.34	0.38
387109.17	6176229.75	0.67	0.64	0.7	1.08E-15	NA	3.47E-03	0.33	0.31	0.35
305477.2	6451589.66	0.66	0.63	0.69	8.82E-16	NA	4.41E-03	0.35	0.33	0.37
419816.19	6213625.41	0.68	0.64	0.71	4.85E-14	NA	3.89E-03	0.34	0.32	0.36
598935.21	6708720.38	0.69	0.66	0.72	3.20E-14	NA	3.77E-03	0.33	0.31	0.35
746224.85	7092540.11	0.63	0.6	0.66	2.64E-15	NA	5.20E-03	0.36	0.34	0.38
655946.7	6659927.19	0.66	0.63	0.69	5.16E-12	NA	3.91E-03	0.31	0.3	0.33
335465.29	6416884.24	0.66	0.62	0.69	1.14E-13	NA	5.10E-03	0.34	0.32	0.36
312728.43	6410588.92	0.7	0.67	0.73	2.08E-13	NA	8.36E-03	0.35	0.33	0.37
648191.98	6646822.73	0.65	0.62	0.68	2.12E-17	NA	3.73E-03	0.31	0.29	0.33
362574.35	6179424.9	0.67	0.63	0.7	1.58E-13	NA	3.62E-03	0.34	0.32	0.36
331933.45	6415030.8	0.65	0.62	0.68	7.07E-20	NA	NA	0.34	0.32	0.36
605069.6	6580229.75	0.66	0.63	0.69	1.44E-12	NA	4.27E-03	0.31	0.29	0.33
293977.19	6356552.64	0.64	0.61	0.67	5.22E-15	NA	4.75E-03	0.34	0.32	0.36
442338.28	6275637.11	0.63	0.6	0.67	1.67E-12	NA	4.44E-03	0.35	0.33	0.37
476534.11	7020631.54	0.64	0.61	0.67	2.30E-14	NA	4.92E-03	0.36	0.34	0.39
664517.23	6696568.96	0.67	0.63	0.7	1.15E-14	NA	4.04E-03	0.32	0.3	0.34
528130.64	6461581.47	0.66	0.63	0.69	4.40E-12	NA	3.92E-03	0.34	0.32	0.36
321003.64	6394782.07	0.64	0.61	0.67	2.75E-16	NA	5.46E-03	0.35	0.33	0.37
685179.94	6577213.32	0.64	0.62	0.67	1.64E-15	NA	5.00E-03	0.28	0.26	0.29
578307.56	6604105.59	0.69	0.66	0.72	6.35E-14	NA	4.13E-03	0.31	0.29	0.33
693112.78	6569587.69	0.65	0.62	0.68	1.20E-16	NA	4.57E-03	0.3	0.28	0.31
525170.7	6318779.11	0.61	0.58	0.64	1.79E-14	NA	5.03E-03	0.36	0.34	0.38
676995.73	6581141.39	0.65	0.62	0.67	6.22E-15	NA	4.95E-03	0.28	0.26	0.29
476577.13	6302077.85	0.61	0.58	0.65	1.09E-13	NA	4.62E-03	0.35	0.33	0.37
632305.54	6922171.42	0.62	0.59	0.66	1.32E-16	NA	4.89E-03	0.35	0.33	0.37
706949.02	6589466.84	0.65	0.62	0.68	1.06E-14	NA	4.48E-03	0.3	0.29	0.32
328114.02	6381882.96	0.65	0.62	0.68	2.96E-15	NA	4.65E-03	0.34	0.32	0.36
659634.32	6560459.82	0.67	0.64	0.7	8.67E-14	NA	4.77E-03	0.3	0.28	0.32
388725.93	6460037.26	0.66	0.62	0.69	1.44E-16	NA	4.37E-03	0.33	0.31	0.35
412033.73	6439656.58	0.66	0.63	0.69	5.79E-15	NA	4.35E-03	0.33	0.32	0.35
408312.49	6479511.76	0.65	0.62	0.68	3.29E-15	NA	4.36E-03	0.33	0.31	0.35
374804.67	6164077.43	0.69	0.65	0.72	1.94E-15	NA	3.23E-03	0.33	0.31	0.35
615384.8	6717470.03	0.71	0.67	0.74	4.56E-14	NA	3.49E-03	0.34	0.32	0.36
384464.13	6166269.49	0.7	0.67	0.74	4.84E-15	NA	3.12E-03	0.35	0.32	0.37
305404.09	6373704.15	0.65	0.61	0.68	2.24E-14	NA	4.90E-03	0.34	0.32	0.36
698964.56	6624707.24	0.65	0.62	0.68	1.02E-13	NA	4.34E-03	0.31	0.29	0.33
441958.54	6105984.22	0.65	0.62	0.68	3.94E-16	NA	4.03E-03	0.35	0.33	0.37
365942.15	6203027.02	0.68	0.65	0.71	1.96E-11	NA	3.52E-03	0.34	0.32	0.37
343829.52	6207328.18	0.66	0.62	0.69	6.80E-17	NA	3.92E-03	0.35	0.33	0.37
456174.01	6259605.82	0.64	0.61	0.67	2.75E-14	NA	4.37E-03	0.35	0.33	0.37
306554.49	6394035.79	0.65	0.62	0.68	2.22E-16	NA	5.74E-03	0.35	0.33	0.37
478145.04	7004951.04	0.63	0.6	0.66	1.32E-12	NA	5.36E-03	0.35	0.33	0.37
339183.84	6416626.2	0.66	0.62	0.69	6.96E-17	NA	4.98E-03	0.34	0.32	0.36
634435.96	6502188.17	0.66	0.63	0.69	1.29E-16	NA	4.58E-03	0.32	0.3	0.34
685982.63	6632784.56	0.66	0.63	0.69	8.43E-12	NA	4.30E-03	0.31	0.29	0.33
673921.51	6617485.38	0.64	0.61	0.67	9.67E-15	NA	4.28E-03	0.31	0.29	0.32
642981.63	6601002.04	0.65	0.62	0.68	2.02E-15	NA	3.99E-03	0.31	0.29	0.33
473130.2	6180737.32	0.65	0.62	0.69	1.13E-15	NA	4.02E-03	0.35	0.33	0.37
552497.79	6434163.04	0.64	0.61	0.67	9.00E-17	NA	4.52E-03	0.35	0.33	0.37
684175.64	6580873.4	0.68	0.65	0.7	1.15E-14	NA	6.75E-03	0.28	0.27	0.3
584028.83	6459176.76	0.65	0.61	0.68	1.33E-14	NA	4.46E-03	0.34	0.32	0.36
361817.71	6940957.91	0.65	0.62	0.68	5.21E-14	NA	4.69E-03	0.35	0.33	0.37
541056.63	6636842.95	0.68	0.65	0.71	2.73E-17	NA	4.39E-03	0.32	0.3	0.34
685177.6	7030063.19	0.66	0.63	0.7	1.70E-14	NA	5.62E-03	0.37	0.35	0.39
323669.63	6417466.92	0.65	0.62	0.68	1.25E-13	NA	5.55E-03	0.35	0.33	0.37
377784.47	6543517.08	0.66	0.63	0.69	1.75E-15	NA	4.45E-03	0.33	0.32	0.35
319427.29	6403493.49	0.62	0.59	0.65	1.69E-17	NA	7.09E-03	0.37	0.36	0.4
385840.48	6466428.32	0.65	0.62	0.69	8.61E-15	NA	4.38E-03	0.33	0.32	0.35
532946.43	6664796.11	0.68	0.65	0.72	2.59E-14	NA	4.43E-03	0.32	0.3	0.34
663000.12	6606134.81	0.64	0.61	0.66	1.07E-14	NA	4.18E-03	0.31	0.29	0.33
774087.38	7095698.21	0.65	0.62	0.68	6.31E-13	NA	5.43E-03	0.36	0.34	0.38
734332.89	6384391.9	0.64	0.61	0.67	3.31E-19	NA	4.57E-03	0.34	0.32	0.36
308835.06	6394437.21	0.65	0.62	0.68	1.13E-14	NA	5.94E-03	0.35	0.33	0.37
715680.17	6585647.21	0.65	0.62	0.68	3.19E-13	NA	4.46E-03	0.31	0.29	0.33
699305.5	6619498.24	0.65	0.62	0.68	8.30E-16	NA	4.35E-03	0.31	0.29	0.32
596408.74	6623187.32	0.68	0.65	0.71	2.51E-14	NA	3.91E-03	0.31	0.3	0.33
550975.55	6392791.31	0.62	0.59	0.65	4.48E-18	NA	5.16E-03	0.36	0.34	0.38
666941.54	6578769.59	0.63	0.6	0.66	8.02E-15	NA	5.20E-03	0.29	0.27	0.3
662543.9	6572915.1	0.64	0.61	0.67	1.01E-15	NA	5.19E-03	0.29	0.28	0.31
563109.05	6679004.89	0.69	0.66	0.72	2.62E-14	NA	4.24E-03	0.32	0.3	0.34
306133.53	6427267.49	0.66	0.63	0.69	5.57E-16	NA	5.01E-03	0.35	0.33	0.37
300719.83	6385654.66	0.65	0.62	0.68	2.94E-14	NA	5.17E-03	0.34	0.33	0.36
481031.74	6950952.15	0.64	0.61	0.67	4.16E-13	NA	5.01E-03	0.35	0.33	0.37
453786.06	6293232.23	0.63	0.59	0.66	4.03E-14	NA	4.59E-03	0.35	0.33	0.37
395221.58	6172375.29	0.67	0.63	0.7	2.29E-14	NA	3.66E-03	0.35	0.33	0.37
330084.24	6358951.31	0.63	0.6	0.66	5.02E-15	NA	4.66E-03	0.34	0.32	0.36
387779.46	6165268.46	0.7	0.67	0.74	2.13E-14	NA	3.14E-03	0.35	0.33	0.37
352310	6207465.62	0.67	0.63	0.7	4.42E-14	NA	3.72E-03	0.34	0.33	0.37
671909.34	6581644.82	0.63	0.6	0.65	1.98E-14	NA	5.18E-03	0.28	0.27	0.3
582780.27	6488874.02	0.65	0.62	0.68	5.39E-17	NA	4.27E-03	0.33	0.31	0.35
455285.42	6226197.53	0.67	0.64	0.71	1.11E-16	NA	4.16E-03	0.35	0.33	0.37
301827.52	6389831.96	0.65	0.62	0.68	3.76E-14	NA	5.33E-03	0.34	0.33	0.36
375306.68	6136264.12	0.66	0.63	0.7	3.18E-14	NA	3.52E-03	0.35	0.33	0.37
410228.15	6579128.81	0.65	0.62	0.69	8.08E-15	NA	5.76E-03	0.34	0.32	0.36
522794.64	6468112.15	0.66	0.63	0.69	5.58E-15	NA	3.86E-03	0.34	0.32	0.36
664538.49	6561640.26	0.67	0.64	0.7	2.23E-14	NA	4.79E-03	0.3	0.28	0.31
452234.92	6398251.94	0.63	0.6	0.66	3.04E-14	NA	4.98E-03	0.34	0.32	0.36
397089.68	6168465	0.66	0.63	0.7	2.05E-14	NA	3.70E-03	0.35	0.33	0.37
693114.42	6375466.74	0.63	0.6	0.67	3.48E-15	NA	4.71E-03	0.34	0.32	0.36
401136.77	6226154.32	0.67	0.64	0.7	3.94E-15	NA	4.02E-03	0.34	0.32	0.36
624647.61	6540090.77	0.66	0.63	0.69	8.94E-14	NA	4.63E-03	0.31	0.3	0.33
545041.05	6514633.62	0.65	0.62	0.69	2.38E-13	NA	4.20E-03	0.33	0.31	0.35
362564.14	6271189.57	0.63	0.6	0.66	3.94E-14	NA	4.50E-03	0.34	0.32	0.36
328487.61	6365310.39	0.64	0.61	0.67	5.69E-15	NA	4.68E-03	0.34	0.32	0.36
759264.59	7083907.01	0.62	0.59	0.65	1.40E-14	NA	5.33E-03	0.36	0.34	0.38
445315.05	6467608.58	0.65	0.62	0.68	8.49E-14	NA	4.18E-03	0.33	0.32	0.35
523056.6	7001983.44	0.63	0.6	0.66	1.65E-14	NA	5.40E-03	0.36	0.34	0.38
684379.29	6585485.38	0.65	0.62	0.68	3.11E-14	NA	5.08E-03	0.29	0.27	0.3
364158.67	6170369.5	0.67	0.64	0.7	3.21E-16	NA	3.52E-03	0.34	0.32	0.36
316169.21	6376116.37	0.66	0.62	0.69	3.02E-14	NA	4.64E-03	0.34	0.33	0.36
322180.33	6393495.85	0.63	0.6	0.66	1.14E-15	NA	5.20E-03	0.34	0.32	0.36
316058.27	6406017.07	0.65	0.62	0.68	3.53E-14	NA	6.80E-03	0.39	0.37	0.41
338242.63	6382865.11	0.64	0.61	0.67	8.92E-14	NA	4.76E-03	0.34	0.32	0.36
487403.26	6764471.86	0.66	0.63	0.69	2.94E-14	NA	4.56E-03	0.33	0.31	0.35
318197.88	6395346.31	0.63	0.6	0.66	7.77E-13	NA	5.72E-03	0.35	0.33	0.37
323341.12	6469256.11	0.65	0.62	0.69	1.16E-14	NA	4.43E-03	0.34	0.32	0.36
684352.09	6595107.56	0.64	0.62	0.67	1.74E-13	NA	4.39E-03	0.29	0.28	0.31
386622.66	6479892.12	0.65	0.62	0.68	5.79E-15	NA	4.45E-03	0.34	0.32	0.35
319124.58	6390585.46	0.64	0.61	0.67	1.10E-13	NA	4.99E-03	0.34	0.32	0.36
669563.23	6595490.06	0.62	0.59	0.64	2.87E-13	NA	4.43E-03	0.3	0.28	0.31
660133.47	6603452.99	0.64	0.61	0.67	7.07E-16	NA	4.05E-03	0.31	0.29	0.33
595612.04	6632088.01	0.68	0.64	0.71	5.78E-13	NA	3.98E-03	0.31	0.3	0.33
391276.12	6169672.19	0.68	0.65	0.71	3.39E-16	NA	3.40E-03	0.35	0.33	0.37
647980.16	6644095.56	0.64	0.61	0.67	1.38E-14	NA	3.81E-03	0.31	0.29	0.33
492475.99	6309173.18	0.61	0.58	0.64	8.33E-17	NA	4.57E-03	0.36	0.34	0.38
358820.3	6311748.88	0.63	0.6	0.66	7.75E-13	NA	4.56E-03	0.34	0.32	0.36
588485.77	6289067.64	0.63	0.6	0.66	3.79E-13	NA	4.62E-03	0.35	0.33	0.37
653801.65	6578381.76	0.64	0.61	0.67	7.82E-16	NA	4.56E-03	0.3	0.28	0.32
358365.44	6323008.53	0.63	0.6	0.66	1.06E-15	NA	4.60E-03	0.34	0.32	0.36
308341.33	6407589.26	0.66	0.63	0.69	8.45E-15	NA	6.71E-03	0.35	0.33	0.37
678932.73	6580729.19	0.65	0.62	0.68	7.10E-17	NA	5.10E-03	0.28	0.26	0.29
396588.72	6251555.18	0.65	0.62	0.68	1.92E-15	NA	4.28E-03	0.34	0.32	0.36
532040.49	6724297.52	0.68	0.65	0.71	6.40E-19	NA	4.04E-03	0.32	0.31	0.34
403417.79	6166003.27	0.66	0.63	0.69	1.46E-12	NA	3.69E-03	0.34	0.33	0.37
351480.7	6160019.03	0.66	0.63	0.7	8.16E-14	NA	3.67E-03	0.34	0.32	0.36
268378.31	6567834.1	0.66	0.63	0.7	1.22E-14	NA	4.62E-03	0.34	0.32	0.36
505395.45	6211670.41	0.63	0.6	0.67	7.42E-16	NA	4.46E-03	0.35	0.33	0.37
310698.55	6464904.55	0.66	0.63	0.69	1.79E-14	NA	4.39E-03	0.34	0.32	0.36
539272.83	6458341.16	0.66	0.63	0.69	7.21E-17	NA	3.96E-03	0.34	0.32	0.36
497675.78	6371633.24	0.59	0.56	0.62	8.10E-14	NA	6.06E-03	0.39	0.37	0.41
417735.52	6477917.09	0.65	0.62	0.68	1.66E-14	NA	4.34E-03	0.33	0.31	0.35
341502.61	6380124.03	0.64	0.61	0.67	4.07E-14	NA	4.72E-03	0.34	0.32	0.36
377809.81	6603720.71	0.66	0.63	0.69	5.75E-15	NA	4.66E-03	0.33	0.32	0.35
644993.93	6651550.2	0.65	0.62	0.68	2.33E-15	NA	3.76E-03	0.31	0.3	0.33
365148.17	6164657.1	0.67	0.64	0.7	1.94E-15	NA	3.43E-03	0.34	0.32	0.36
495041.5	6563400.08	0.68	0.65	0.71	1.69E-13	NA	4.42E-03	0.33	0.31	0.35
324158.91	6390476.12	0.64	0.61	0.67	4.86E-14	NA	5.05E-03	0.34	0.32	0.36
556950.95	6492180.96	0.65	0.62	0.68	4.69E-13	NA	4.16E-03	0.33	0.31	0.35
421780.4	6211628.19	0.67	0.64	0.7	4.42E-14	NA	3.88E-03	0.34	0.32	0.36
611802.32	6506411.16	0.66	0.63	0.69	2.60E-19	NA	4.40E-03	0.32	0.3	0.34
392382.36	6185081.76	0.67	0.63	0.7	5.88E-12	NA	3.80E-03	0.34	0.32	0.37
551865.26	6574912.18	0.67	0.64	0.7	3.05E-14	NA	4.44E-03	0.32	0.3	0.34
330771.35	6408113.58	0.65	0.62	0.68	1.92E-16	NA	5.75E-03	0.34	0.33	0.36
365625.67	6219610.21	0.65	0.62	0.68	4.79E-18	NA	4.09E-03	0.34	0.32	0.36
669673.71	6583926.05	0.62	0.59	0.64	1.40E-12	NA	5.09E-03	0.29	0.28	0.31
662854.17	6560621.33	0.67	0.64	0.7	4.39E-15	NA	4.78E-03	0.3	0.28	0.31
488406.02	6495652.96	0.66	0.63	0.69	1.80E-14	NA	4.15E-03	0.34	0.32	0.36
655757.39	6540746.93	0.67	0.64	0.7	8.40E-14	NA	4.66E-03	0.31	0.29	0.32
299675.7	6406907.32	0.66	0.63	0.69	5.90E-13	NA	5.62E-03	0.35	0.33	0.37
423528.88	6430742.81	0.65	0.62	0.68	7.22E-15	NA	4.41E-03	0.34	0.32	0.36
465038.22	6434352.95	0.63	0.6	0.67	3.58E-13	NA	4.47E-03	0.34	0.32	0.36
446493.01	6205489.16	0.67	0.64	0.7	1.08E-14	NA	3.87E-03	0.35	0.33	0.37
572481.12	6831639.54	0.64	0.61	0.68	7.26E-14	NA	4.63E-03	0.35	0.33	0.37
648373.31	6561983.61	0.66	0.63	0.69	3.26E-15	NA	6.12E-03	0.35	0.33	0.37
575080.23	6484112.77	0.65	0.62	0.68	5.70E-13	NA	4.24E-03	0.33	0.31	0.35
544648.64	6333781.86	0.61	0.58	0.64	6.21E-14	NA	5.32E-03	0.37	0.35	0.39
673910.84	6604159.06	0.63	0.6	0.66	9.37E-14	NA	4.25E-03	0.29	0.28	0.31
345899.06	6200034.33	0.66	0.63	0.69	8.28E-15	NA	3.83E-03	0.34	0.32	0.37
391886.22	6450399.41	0.66	0.63	0.69	5.22E-16	NA	4.40E-03	0.33	0.32	0.35
548281.69	6579986.98	0.66	0.63	0.7	1.43E-13	NA	4.59E-03	0.33	0.31	0.35
422610.51	6573837.04	0.65	0.62	0.69	5.21E-13	NA	5.05E-03	0.33	0.32	0.35
672535.32	6575194.06	0.66	0.63	0.68	1.25E-13	NA	5.98E-03	0.27	0.26	0.29
694251.99	6575149.76	0.65	0.62	0.68	2.15E-14	NA	4.49E-03	0.29	0.28	0.31
401059.18	6186976.06	0.66	0.63	0.7	1.54E-16	NA	3.83E-03	0.34	0.33	0.37
580680.19	6607568.93	0.68	0.65	0.71	6.54E-15	NA	4.06E-03	0.31	0.29	0.33
761729.99	7085592.53	0.61	0.58	0.64	1.58E-16	NA	5.43E-03	0.36	0.34	0.38
430262.49	6368936.49	0.63	0.6	0.66	7.03E-15	NA	4.81E-03	0.35	0.33	0.37
603210.63	6437924.46	0.64	0.61	0.67	7.13E-13	NA	4.82E-03	0.34	0.33	0.36
697887.59	6577341.21	0.65	0.62	0.68	2.15E-14	NA	4.38E-03	0.3	0.28	0.31
367763.08	6409056.01	0.66	0.63	0.7	6.55E-18	NA	4.48E-03	0.33	0.31	0.35
492772.56	6216665.5	0.63	0.6	0.66	1.98E-14	NA	4.56E-03	0.36	0.34	0.38
646385.41	6610489.47	0.64	0.61	0.67	2.27E-17	NA	4.02E-03	0.31	0.29	0.33
566834.45	6442136.01	0.64	0.61	0.68	2.08E-13	NA	4.48E-03	0.35	0.33	0.37
455801.97	6377151.53	0.62	0.59	0.65	1.55E-17	NA	4.98E-03	0.36	0.34	0.38
511306.15	6719341.58	0.68	0.65	0.71	4.84E-17	NA	4.28E-03	0.32	0.3	0.34
332262.96	6456290.08	0.65	0.62	0.69	2.12E-13	NA	4.55E-03	0.35	0.33	0.37
471629.6	6392763.59	0.63	0.59	0.66	5.29E-14	NA	4.81E-03	0.36	0.34	0.38
393878.1	6424148.89	0.65	0.62	0.69	2.02E-14	NA	4.45E-03	0.33	0.31	0.35
520962.56	6689047.52	0.68	0.65	0.71	2.79E-13	NA	4.40E-03	0.32	0.3	0.34
299390.39	6392834.56	0.65	0.62	0.68	6.70E-15	NA	5.38E-03	0.35	0.33	0.37
451281.81	6459625.83	0.64	0.61	0.68	1.14E-12	NA	4.26E-03	0.34	0.32	0.36
379566.64	6157074.02	0.69	0.66	0.73	3.80E-11	NA	3.20E-03	0.34	0.32	0.36
771307.95	7068263.52	0.63	0.6	0.67	3.95E-14	NA	5.10E-03	0.36	0.34	0.38
337364.13	6457498.37	0.65	0.62	0.69	4.72E-14	NA	4.57E-03	0.35	0.33	0.37
519869.18	6301217.02	0.62	0.59	0.65	1.19E-14	NA	4.80E-03	0.36	0.34	0.38
378563.45	6163574.27	0.69	0.66	0.73	7.77E-16	NA	3.17E-03	0.33	0.31	0.35
315974.37	6434871.32	0.66	0.63	0.69	8.25E-15	NA	4.67E-03	0.34	0.33	0.36
614504.08	6731630.19	0.73	0.69	0.77	2.85E-13	NA	3.20E-03	0.35	0.32	0.37
356906.88	6374335.13	0.64	0.61	0.67	8.25E-14	NA	4.70E-03	0.33	0.32	0.35
687184.94	6575262.32	0.65	0.62	0.67	1.03E-14	NA	4.71E-03	0.29	0.27	0.3
371316.78	6207885.33	0.67	0.64	0.7	1.82E-15	NA	3.72E-03	0.34	0.32	0.36
328356.05	6418099.24	0.65	0.62	0.68	1.25E-16	NA	5.20E-03	0.34	0.32	0.36
625514.36	6690895.79	0.68	0.65	0.71	1.75E-15	NA	3.88E-03	0.32	0.3	0.34
685148.83	6573620.39	0.64	0.61	0.67	9.63E-15	NA	4.82E-03	0.28	0.27	0.3
679401.16	6588356.68	0.64	0.61	0.67	7.66E-14	NA	4.55E-03	0.29	0.27	0.31
301315.42	6490011.95	0.66	0.63	0.69	5.49E-15	NA	4.40E-03	0.34	0.32	0.36
814883.54	7305355.13	0.62	0.59	0.65	2.25E-13	NA	6.79E-03	0.38	0.36	0.4
810489.58	7304254.59	0.62	0.59	0.66	4.37E-16	NA	6.79E-03	0.38	0.36	0.4
468850.44	7035426.42	0.64	0.61	0.67	3.38E-13	NA	5.03E-03	0.36	0.34	0.39
359385.39	6178528.36	0.67	0.63	0.7	5.57E-14	NA	3.64E-03	0.34	0.32	0.36
558975.43	6288156.85	0.62	0.59	0.65	1.15E-14	NA	4.72E-03	0.35	0.33	0.37
504400.24	7001993.16	0.63	0.6	0.66	3.51E-14	NA	5.38E-03	0.36	0.34	0.38
403951.7	6586989.66	0.66	0.62	0.69	6.99E-14	NA	5.37E-03	0.34	0.32	0.36
804625.89	7320259.87	0.64	0.61	0.67	3.84E-15	NA	7.21E-03	0.37	0.35	0.39
293285.16	6503917.89	0.66	0.63	0.69	1.52E-14	NA	4.44E-03	0.34	0.32	0.36
570583.08	6674859.46	0.69	0.66	0.72	5.21E-13	NA	4.24E-03	0.32	0.3	0.34
365981.55	6159847.35	0.67	0.64	0.7	2.84E-14	NA	3.35E-03	0.33	0.31	0.35
303791.2	6399434.59	0.66	0.63	0.69	2.67E-16	NA	6.15E-03	0.35	0.33	0.37
435351.91	6588450.32	0.66	0.63	0.69	3.50E-13	NA	4.80E-03	0.33	0.31	0.35
372166.5	7021139.54	0.64	0.61	0.68	1.15E-14	NA	4.88E-03	0.35	0.33	0.37
641904.53	6551870.97	0.66	0.63	0.69	2.33E-13	NA	4.73E-03	0.31	0.29	0.33
673147.35	6581334.25	0.63	0.6	0.66	5.80E-16	NA	5.29E-03	0.28	0.26	0.3
752560.12	7053762.27	0.64	0.61	0.67	4.30E-13	NA	4.98E-03	0.36	0.34	0.38
409470.6	6454667.1	0.66	0.63	0.69	3.17E-13	NA	4.29E-03	0.33	0.31	0.35
530617.37	6713863.84	0.68	0.65	0.71	1.33E-15	NA	4.17E-03	0.32	0.3	0.34
763462.93	7101136.91	0.64	0.61	0.67	3.16E-15	NA	5.43E-03	0.37	0.35	0.39
685342.96	6566392.85	0.65	0.62	0.67	7.57E-20	NA	NA	0.29	0.27	0.31
446819.66	6594184.01	0.66	0.63	0.69	1.84E-13	NA	4.66E-03	0.33	0.31	0.35
314048.95	6440515.57	0.65	0.62	0.68	1.98E-12	NA	4.60E-03	0.34	0.33	0.36
304081.66	6425518.14	0.66	0.63	0.69	2.95E-13	NA	5.07E-03	0.35	0.33	0.37
379297.86	6186455.93	0.67	0.64	0.71	6.44E-17	NA	3.84E-03	0.34	0.32	0.36
646134.43	6558260	0.67	0.64	0.7	1.21E-13	NA	4.70E-03	0.31	0.3	0.33
637745.94	6548419.02	0.65	0.62	0.68	2.28E-14	NA	4.87E-03	0.32	0.3	0.34
430783.65	6487252.39	0.65	0.62	0.68	1.30E-15	NA	4.18E-03	0.33	0.31	0.35
320594.34	6374904.77	0.66	0.62	0.69	1.17E-13	NA	4.58E-03	0.34	0.32	0.36
316469.07	6382639.29	0.65	0.62	0.68	2.83E-16	NA	4.96E-03	0.34	0.32	0.36
663492.83	6598882.22	0.64	0.61	0.66	2.04E-15	NA	4.07E-03	0.31	0.29	0.33
358084.72	6250154.28	0.63	0.6	0.66	4.72E-14	NA	4.71E-03	0.35	0.33	0.37
617294.13	6795724.16	0.66	0.63	0.69	5.54E-18	NA	4.23E-03	0.34	0.33	0.36
335843.37	6462294.37	0.66	0.63	0.69	7.66E-14	NA	4.38E-03	0.34	0.33	0.36
669126.69	6564021.8	0.66	0.63	0.69	1.18E-17	NA	4.74E-03	0.29	0.28	0.31
656061.87	6644028.9	0.65	0.62	0.68	4.61E-14	NA	3.90E-03	0.31	0.29	0.33
312063.68	6379572.45	0.65	0.62	0.68	3.26E-14	NA	4.94E-03	0.34	0.32	0.36
701482.37	6613596.52	0.65	0.62	0.68	4.72E-14	NA	4.37E-03	0.31	0.29	0.32
316792.43	6396418.04	0.63	0.6	0.66	3.37E-14	NA	6.07E-03	0.36	0.34	0.38
321434.23	6386262.42	0.64	0.61	0.67	2.11E-15	NA	4.99E-03	0.34	0.32	0.36
479908.85	6260764.21	0.63	0.6	0.66	1.26E-15	NA	4.53E-03	0.35	0.33	0.37
594696.5	6567374.27	0.66	0.63	0.69	1.10E-14	NA	4.26E-03	0.31	0.3	0.33
323060.16	6375693.13	0.66	0.63	0.7	1.93E-15	NA	4.32E-03	0.35	0.33	0.37
386719.52	6185031.3	0.67	0.64	0.7	1.42E-13	NA	3.75E-03	0.34	0.32	0.36
599417.9	6817152.18	0.65	0.62	0.68	3.56E-17	NA	4.48E-03	0.35	0.33	0.37
319217.66	6402232.82	0.62	0.59	0.65	2.90E-13	NA	7.10E-03	0.38	0.36	0.4
727648.09	7106139.06	0.64	0.61	0.67	2.24E-16	NA	5.14E-03	0.36	0.34	0.38
576828.21	6315324.52	0.62	0.59	0.65	2.85E-12	NA	5.03E-03	0.36	0.34	0.38
677482.93	6564069.35	0.65	0.62	0.68	7.16E-16	NA	4.34E-03	0.29	0.28	0.31
600831.02	6849279.25	0.64	0.61	0.68	2.42E-16	NA	4.56E-03	0.35	0.33	0.37
644373.87	6943343.28	0.62	0.59	0.65	1.90E-15	NA	5.31E-03	0.36	0.34	0.38
588348.45	6581625.05	0.67	0.64	0.7	2.88E-16	NA	3.82E-03	0.31	0.29	0.33
540995.01	6719333.31	0.67	0.64	0.7	1.15E-13	NA	4.15E-03	0.32	0.3	0.34
512058.33	6703469.62	0.68	0.65	0.72	3.27E-13	NA	4.38E-03	0.32	0.3	0.34
547418.18	6457066.9	0.66	0.63	0.69	2.91E-14	NA	4.05E-03	0.34	0.32	0.36
563671.09	6467474.89	0.65	0.62	0.68	7.14E-15	NA	4.18E-03	0.34	0.32	0.36
429463.24	6475655.9	0.66	0.63	0.7	6.77E-14	NA	3.89E-03	0.34	0.32	0.36
667545.39	6566302.5	0.66	0.63	0.69	8.98E-13	NA	4.89E-03	0.29	0.27	0.31
519801.13	6579965.95	0.69	0.66	0.72	7.68E-14	NA	4.71E-03	0.32	0.31	0.34
382165.15	6654958.11	0.67	0.64	0.7	1.92E-15	NA	4.74E-03	0.33	0.31	0.35
344320.05	6333314.17	0.63	0.6	0.66	4.75E-16	NA	4.74E-03	0.34	0.33	0.36
334008.43	6405378.54	0.66	0.63	0.69	8.62E-17	NA	5.83E-03	0.34	0.32	0.36
435011.77	6481458.72	0.65	0.62	0.69	1.32E-13	NA	4.00E-03	0.33	0.31	0.35
513806.25	6264567.08	0.63	0.59	0.66	4.05E-14	NA	4.59E-03	0.35	0.33	0.37
784947.82	7189887.73	0.63	0.6	0.67	3.06E-13	NA	5.23E-03	0.37	0.35	0.39
317996.94	6456442.96	0.65	0.62	0.68	6.40E-15	NA	4.43E-03	0.34	0.32	0.36
462760.45	6212407.98	0.66	0.63	0.69	1.14E-13	NA	4.07E-03	0.35	0.33	0.37
298107.23	6470505.52	0.67	0.63	0.7	2.67E-13	NA	4.37E-03	0.35	0.33	0.37
816332.44	7195341.28	0.64	0.61	0.67	1.12E-13	NA	5.47E-03	0.37	0.35	0.39
364984.23	6157848.1	0.67	0.64	0.7	1.52E-14	NA	3.40E-03	0.34	0.32	0.36
614986.74	7112304.2	0.64	0.61	0.67	2.68E-15	NA	5.37E-03	0.36	0.34	0.38
518921.7	6573514.54	0.7	0.66	0.73	1.49E-16	NA	4.76E-03	0.32	0.31	0.34
483153.84	6293751.18	0.62	0.59	0.65	1.38E-13	NA	4.59E-03	0.35	0.33	0.37
358160.99	6219645.57	0.65	0.62	0.68	6.15E-16	NA	4.05E-03	0.34	0.32	0.36
430794.35	6198110.89	0.66	0.63	0.7	1.25E-12	NA	3.87E-03	0.34	0.32	0.36
787129.46	7114458.54	0.65	0.61	0.68	1.22E-13	NA	5.06E-03	0.37	0.35	0.39
527373.6	6468960.4	0.66	0.63	0.7	3.05E-15	NA	3.81E-03	0.34	0.32	0.36
440088.32	6440749.35	0.64	0.61	0.67	8.81E-14	NA	4.37E-03	0.34	0.32	0.36
534948.18	6561388.77	0.67	0.64	0.7	2.08E-15	NA	4.48E-03	0.33	0.31	0.34
621021.78	6727134	0.72	0.69	0.76	4.02E-15	NA	3.23E-03	0.34	0.32	0.36
672245.85	6576168.44	0.66	0.64	0.69	4.12E-15	NA	6.32E-03	0.27	0.25	0.28
632677.94	6611641.58	0.65	0.62	0.68	7.46E-13	NA	4.03E-03	0.31	0.29	0.33
567567.46	6614374.16	0.69	0.66	0.72	3.97E-14	NA	4.20E-03	0.31	0.3	0.33
683787	6590876.24	0.64	0.62	0.67	2.19E-13	NA	4.55E-03	0.29	0.27	0.31
572718.76	6511624.26	0.65	0.62	0.68	9.72E-14	NA	4.20E-03	0.32	0.31	0.34
548879.8	6553226.92	0.67	0.63	0.7	1.50E-15	NA	4.36E-03	0.32	0.3	0.34
552376.62	7133738.55	0.65	0.62	0.69	9.14E-14	NA	5.56E-03	0.36	0.34	0.38
588583.08	6590233.28	0.67	0.64	0.7	2.83E-13	NA	4.09E-03	0.31	0.29	0.33
604006.87	6794375.69	0.65	0.62	0.69	7.17E-16	NA	4.38E-03	0.35	0.33	0.37
332784.15	6404461.21	0.65	0.62	0.68	1.81E-13	NA	5.75E-03	0.34	0.32	0.36
467112.44	7012567	0.64	0.61	0.67	5.00E-15	NA	4.98E-03	0.36	0.34	0.38
674686.55	6591126.3	0.62	0.6	0.65	1.23E-12	NA	4.34E-03	0.29	0.27	0.31
658390.62	6565809.28	0.66	0.63	0.69	4.25E-14	NA	4.87E-03	0.3	0.28	0.31
315726.97	6364013.08	0.64	0.61	0.67	2.41E-13	NA	4.78E-03	0.34	0.32	0.36
279699.78	6544561.94	0.68	0.65	0.71	3.33E-14	NA	4.83E-03	0.33	0.32	0.35
634688.85	6541021.71	0.66	0.63	0.69	6.16E-16	NA	4.69E-03	0.31	0.3	0.33
528071.06	6829164.59	0.65	0.62	0.68	7.53E-15	NA	4.54E-03	0.34	0.32	0.36
335111.57	6288489.82	0.63	0.6	0.66	2.64E-14	NA	4.51E-03	0.34	0.32	0.36
496468.42	6540952.64	0.67	0.64	0.7	3.66E-19	NA	4.47E-03	0.33	0.32	0.35
582315.36	6823074.23	0.64	0.61	0.68	6.91E-14	NA	4.63E-03	0.35	0.33	0.37
400032.86	6486427.66	0.65	0.62	0.68	2.69E-13	NA	4.39E-03	0.33	0.31	0.35
670865.36	6568843.19	0.65	0.62	0.68	1.03E-15	NA	4.81E-03	0.28	0.27	0.3
580943.24	6272973.58	0.63	0.6	0.66	1.50E-14	NA	4.57E-03	0.35	0.33	0.37
648855.28	6560422.83	0.67	0.64	0.7	6.70E-14	NA	4.83E-03	0.32	0.3	0.34
625457.08	6726160.72	0.71	0.67	0.74	1.44E-17	NA	3.46E-03	0.34	0.32	0.36
738589.5	7076931.18	0.64	0.61	0.67	6.45E-16	NA	5.00E-03	0.36	0.35	0.39
388786.37	6471787.19	0.65	0.62	0.68	6.17E-16	NA	4.40E-03	0.33	0.32	0.35
515114.48	6576495.72	0.72	0.69	0.76	9.89E-15	NA	5.22E-03	0.32	0.3	0.34
653027.08	6591204.29	0.64	0.61	0.67	9.20E-13	NA	4.24E-03	0.3	0.29	0.32
612278.48	6747076.75	0.69	0.65	0.72	2.20E-13	NA	3.71E-03	0.34	0.32	0.36
602659.93	6666861.98	0.68	0.65	0.71	1.68E-13	NA	4.02E-03	0.32	0.3	0.34
665704.53	6571566.29	0.64	0.62	0.67	3.20E-15	NA	5.18E-03	0.29	0.27	0.31
490779.89	6354824.58	0.6	0.57	0.63	1.51E-13	NA	5.68E-03	0.38	0.36	0.4
324981.09	6399935.83	0.63	0.6	0.66	1.62E-14	NA	5.94E-03	0.35	0.34	0.37
551109.21	6855709.01	0.65	0.61	0.68	2.53E-12	NA	4.64E-03	0.35	0.33	0.37
700822.75	6576075.33	0.65	0.62	0.68	8.51E-18	NA	4.43E-03	0.3	0.28	0.32
535472.9	6729883.03	0.68	0.65	0.71	2.00E-14	NA	4.09E-03	0.33	0.31	0.35
317936.97	6330096.4	0.63	0.6	0.67	4.99E-17	NA	4.60E-03	0.34	0.32	0.36
676208.29	6586140.47	0.64	0.61	0.67	5.86E-16	NA	4.48E-03	0.29	0.27	0.31
685082.81	6552969.5	0.66	0.63	0.69	1.49E-14	NA	4.41E-03	0.3	0.29	0.32
659001.01	6646647.25	0.65	0.62	0.68	2.76E-14	NA	3.93E-03	0.31	0.29	0.33
659186.42	6590141.98	0.63	0.6	0.66	3.88E-15	NA	4.29E-03	0.3	0.28	0.32
331554.98	6382237.21	0.64	0.61	0.67	9.94E-16	NA	4.72E-03	0.34	0.32	0.36
371121.63	6688246.7	0.67	0.64	0.7	4.22E-14	NA	4.74E-03	0.33	0.31	0.35
605419.97	6626105.12	0.67	0.64	0.7	3.59E-13	NA	4.00E-03	0.31	0.29	0.33
351177.81	6218106.18	0.65	0.62	0.68	3.53E-16	NA	4.01E-03	0.35	0.33	0.37
369015.27	6162730.46	0.67	0.64	0.71	3.50E-13	NA	3.27E-03	0.33	0.31	0.35
695076.93	6416285.5	0.64	0.61	0.67	2.26E-14	NA	4.69E-03	0.34	0.32	0.36
332712.64	6382598.37	0.64	0.61	0.67	4.47E-16	NA	4.74E-03	0.34	0.32	0.36
376298.78	6158261.12	0.7	0.66	0.73	3.06E-17	NA	3.18E-03	0.34	0.32	0.36
670756.83	6584940.43	0.62	0.59	0.65	1.78E-13	NA	4.89E-03	0.29	0.28	0.31
486556.49	6466446.47	0.65	0.62	0.68	2.23E-14	NA	4.19E-03	0.34	0.32	0.36
656479.7	6585140.93	0.64	0.61	0.66	7.23E-17	NA	4.55E-03	0.3	0.28	0.31
383216.94	6221324.69	0.66	0.63	0.69	1.66E-16	NA	4.12E-03	0.34	0.32	0.36
469897.2	6577526.01	0.67	0.64	0.7	6.33E-16	NA	4.43E-03	0.32	0.3	0.34
551832.08	6699216.98	0.68	0.65	0.71	5.09E-15	NA	4.13E-03	0.32	0.3	0.34
343684.12	6219182.09	0.65	0.61	0.68	5.00E-13	NA	4.11E-03	0.35	0.33	0.37
660987.85	6588000.1	0.62	0.59	0.65	1.08E-14	NA	4.64E-03	0.3	0.28	0.31
393958.44	6289508.54	0.63	0.6	0.66	1.25E-13	NA	4.50E-03	0.34	0.32	0.36
398935.68	6191223.43	0.66	0.63	0.7	1.96E-15	NA	3.90E-03	0.35	0.33	0.37
615212.8	6721783.88	0.73	0.69	0.76	5.54E-16	NA	3.30E-03	0.34	0.32	0.36
366451.45	6194265.99	0.69	0.65	0.72	2.67E-15	NA	3.54E-03	0.34	0.32	0.36
365414.26	6161429.03	0.67	0.64	0.7	7.88E-14	NA	3.38E-03	0.33	0.31	0.36
489223.98	6542827.09	0.66	0.63	0.7	8.06E-14	NA	4.47E-03	0.34	0.32	0.36
691999.45	6578923.32	0.66	0.63	0.69	7.31E-14	NA	4.51E-03	0.29	0.28	0.31
686543.63	6594826.46	0.65	0.62	0.68	6.26E-16	NA	4.35E-03	0.29	0.28	0.31
333392.81	6406464.46	0.66	0.63	0.69	1.33E-15	NA	5.82E-03	0.34	0.32	0.36
494843.68	6298806.72	0.62	0.59	0.65	3.37E-15	NA	4.53E-03	0.36	0.34	0.38
386144.24	6302055.69	0.63	0.6	0.66	1.74E-17	NA	4.54E-03	0.34	0.32	0.36
319246.13	6382692.22	0.64	0.61	0.67	1.48E-15	NA	4.91E-03	0.34	0.32	0.36
684841.64	6568969.84	0.64	0.61	0.67	7.90E-15	NA	4.59E-03	0.29	0.27	0.3
309534.14	6445604.68	0.66	0.63	0.69	2.21E-14	NA	4.42E-03	0.35	0.33	0.37
475587.05	6243183.36	0.64	0.61	0.67	2.53E-14	NA	4.53E-03	0.36	0.34	0.38
756436.11	7461645.27	0.63	0.6	0.67	2.26E-12	NA	5.53E-03	0.36	0.34	0.39
660501.16	6576169.63	0.64	0.61	0.66	4.57E-14	NA	4.98E-03	0.29	0.28	0.31
358453.83	6333294.99	0.63	0.6	0.66	2.29E-14	NA	4.70E-03	0.34	0.32	0.36
378783.35	6150292.19	0.67	0.64	0.71	1.10E-13	NA	3.32E-03	0.34	0.32	0.37
374281.02	6175361.26	0.67	0.64	0.7	2.72E-14	NA	3.44E-03	0.33	0.31	0.35
679680.71	6585431.86	0.64	0.61	0.67	6.49E-16	NA	4.75E-03	0.28	0.27	0.3
627931.66	7319305.34	0.64	0.61	0.67	2.67E-13	NA	5.32E-03	0.36	0.34	0.38
406053.76	6411068.6	0.65	0.62	0.68	1.86E-13	NA	4.54E-03	0.33	0.31	0.35
660227.6	6948978.19	0.62	0.59	0.65	6.37E-13	NA	5.37E-03	0.36	0.34	0.38
393271.19	6629496.09	0.66	0.63	0.69	3.12E-13	NA	4.64E-03	0.33	0.31	0.35
489405.97	6215239.76	0.63	0.6	0.67	1.53E-14	NA	4.53E-03	0.36	0.34	0.38
411313.27	6590460.65	0.65	0.62	0.68	1.63E-14	NA	5.86E-03	0.34	0.32	0.36
445844.99	6426174.97	0.63	0.6	0.66	1.71E-18	NA	4.51E-03	0.34	0.32	0.36
679760.37	7227802.59	0.64	0.61	0.67	4.68E-15	NA	5.33E-03	0.37	0.35	0.39
681098.02	6579881.61	0.65	0.62	0.68	1.17E-15	NA	5.33E-03	0.28	0.26	0.3
673406.81	6588250.04	0.63	0.6	0.66	1.94E-17	NA	4.45E-03	0.29	0.28	0.31
700622.85	6359396.53	0.64	0.61	0.67	2.33E-14	NA	4.59E-03	0.34	0.33	0.36
386363.36	6249403.56	0.65	0.61	0.68	1.34E-14	NA	4.28E-03	0.34	0.32	0.36
452171.99	6349924.82	0.62	0.59	0.65	8.01E-19	NA	5.12E-03	0.36	0.34	0.38
492150.58	6592156.68	0.68	0.64	0.71	3.20E-14	NA	4.51E-03	0.33	0.31	0.35
547901.61	6498474.77	0.66	0.62	0.69	1.07E-12	NA	4.09E-03	0.33	0.31	0.35
532713	6484131.25	0.67	0.64	0.71	5.85E-16	NA	3.78E-03	0.34	0.32	0.36
660225.61	6577443.71	0.64	0.61	0.66	1.02E-13	NA	4.91E-03	0.29	0.28	0.31
336466.06	6331555.25	0.62	0.59	0.65	3.18E-13	NA	4.42E-03	0.34	0.32	0.36
402942.9	6261153.69	0.64	0.61	0.67	6.03E-18	NA	4.32E-03	0.34	0.32	0.36
815627.06	7312424.39	0.63	0.6	0.66	7.24E-14	NA	6.96E-03	0.38	0.36	0.4
676322.9	6590490.78	0.63	0.6	0.66	6.25E-15	NA	4.39E-03	0.29	0.27	0.31
697243.63	6607404.58	0.65	0.62	0.68	7.62E-16	NA	4.39E-03	0.3	0.29	0.32
317281.03	6376992.9	0.65	0.62	0.69	1.36E-14	NA	4.64E-03	0.34	0.33	0.36
652863.79	6583698.85	0.64	0.61	0.67	1.01E-12	NA	4.44E-03	0.3	0.28	0.32
554690.95	6350671.73	0.6	0.57	0.63	3.97E-15	NA	5.92E-03	0.38	0.36	0.4
311284.44	6408391.16	0.67	0.64	0.7	6.82E-14	NA	7.15E-03	0.35	0.33	0.37
675047.29	6578550.99	0.67	0.64	0.7	3.34E-18	NA	5.41E-03	0.26	0.25	0.28
667806.91	6606505.26	0.63	0.6	0.66	2.79E-15	NA	4.22E-03	0.31	0.29	0.32
356040.84	6195800.96	0.67	0.64	0.7	5.50E-18	NA	3.65E-03	0.34	0.32	0.37
543723.32	6527911.2	0.66	0.63	0.69	5.90E-16	NA	4.26E-03	0.33	0.31	0.35
676307.45	6568729.41	0.65	0.62	0.68	7.21E-15	NA	4.67E-03	0.28	0.27	0.3
482684.63	6292095.72	0.62	0.59	0.65	3.14E-16	NA	4.59E-03	0.35	0.33	0.37
544760.21	6715702.94	0.67	0.64	0.71	6.09E-16	NA	4.15E-03	0.32	0.3	0.34
339191.88	6478628.72	0.66	0.63	0.69	1.61E-18	NA	4.31E-03	0.34	0.32	0.36
620741.44	6598400.68	0.66	0.63	0.69	5.55E-16	NA	4.13E-03	0.31	0.29	0.33
669799.66	6582141.25	0.62	0.59	0.65	1.65E-15	NA	5.13E-03	0.29	0.27	0.3
459545.55	6420190	0.63	0.6	0.66	1.34E-12	NA	4.60E-03	0.34	0.33	0.36
440196.35	6194959.64	0.66	0.63	0.69	1.31E-14	NA	3.89E-03	0.35	0.33	0.37
679665.21	6566877.59	0.64	0.62	0.67	8.17E-16	NA	4.49E-03	0.29	0.27	0.3
654298.25	6574353.25	0.65	0.62	0.68	2.04E-13	NA	4.68E-03	0.3	0.28	0.32
673255.16	6606597.54	0.63	0.61	0.66	1.11E-12	NA	4.30E-03	0.3	0.28	0.32
655182.91	6567935.9	0.66	0.63	0.69	6.90E-14	NA	4.70E-03	0.3	0.29	0.32
515788.77	6225728.88	0.63	0.6	0.66	9.21E-16	NA	4.55E-03	0.35	0.33	0.37
516480.41	6583581.26	0.69	0.66	0.72	4.78E-15	NA	4.67E-03	0.33	0.31	0.35
615050	6722403.01	0.73	0.69	0.77	1.97E-14	NA	3.27E-03	0.34	0.32	0.36
573657.09	6286401.73	0.62	0.59	0.66	6.45E-15	NA	4.65E-03	0.35	0.33	0.37
364759.04	6224626.36	0.64	0.61	0.68	6.73E-16	NA	4.32E-03	0.35	0.33	0.37
410089.08	6192489.31	0.66	0.63	0.69	4.28E-15	NA	3.85E-03	0.34	0.32	0.36
313901.06	6395177.99	0.64	0.61	0.67	6.15E-16	NA	5.89E-03	0.34	0.33	0.36
340146.14	6223368.53	0.64	0.61	0.67	1.75E-14	NA	4.22E-03	0.35	0.33	0.37
330571.32	6385987.99	0.64	0.61	0.67	6.82E-14	NA	4.84E-03	0.34	0.32	0.36
383580.57	6393656.56	0.67	0.64	0.7	3.01E-15	NA	4.50E-03	0.32	0.31	0.34
417919.94	6602990.66	0.66	0.63	0.69	2.19E-15	NA	4.95E-03	0.33	0.31	0.35
499680.71	6703194.53	0.69	0.66	0.72	2.83E-14	NA	4.45E-03	0.32	0.3	0.34
822177.92	7289471.96	0.63	0.6	0.66	3.67E-14	NA	6.47E-03	0.38	0.36	0.4
509779.63	6498361.77	0.66	0.63	0.69	1.68E-16	NA	4.08E-03	0.34	0.32	0.36
619549.82	6585109.3	0.66	0.63	0.69	3.37E-18	NA	4.26E-03	0.31	0.29	0.33
355171.21	6403922.74	0.66	0.63	0.69	2.00E-14	NA	4.67E-03	0.33	0.32	0.35
675173.41	6594804.58	0.62	0.6	0.65	7.52E-13	NA	4.44E-03	0.29	0.28	0.31
674480.4	6570711.91	0.66	0.63	0.68	5.40E-15	NA	4.76E-03	0.28	0.26	0.29
333856.86	6480603.54	0.66	0.63	0.69	2.70E-18	NA	4.36E-03	0.34	0.32	0.36
517313.41	6570768.6	0.7	0.66	0.73	2.05E-14	NA	4.72E-03	0.32	0.31	0.34
692513.76	7154436.25	0.64	0.61	0.67	1.36E-13	NA	5.22E-03	0.37	0.35	0.39
609731.68	6607824.51	0.66	0.63	0.69	1.24E-13	NA	4.09E-03	0.31	0.29	0.33
517843.45	6689896.37	0.68	0.65	0.71	2.49E-12	NA	4.41E-03	0.32	0.3	0.34
646677.35	6599525.33	0.65	0.62	0.68	2.85E-15	NA	4.01E-03	0.31	0.29	0.33
587533.56	6336395.31	0.61	0.58	0.64	5.51E-17	NA	5.33E-03	0.36	0.34	0.39
587290.52	6589082.37	0.67	0.64	0.7	3.23E-13	NA	4.06E-03	0.31	0.29	0.33
279937.27	6451056.37	0.66	0.63	0.69	1.48E-16	NA	4.56E-03	0.35	0.33	0.37
560997.32	6582631.23	0.67	0.64	0.7	1.02E-13	NA	4.35E-03	0.32	0.3	0.34
586742.88	6593635.67	0.67	0.64	0.7	8.42E-13	NA	4.12E-03	0.31	0.29	0.33
575696.42	6807488.37	0.62	0.59	0.65	1.97E-14	NA	5.26E-03	0.37	0.35	0.39
526474.53	6486241.54	0.68	0.65	0.71	7.97E-14	NA	3.84E-03	0.34	0.32	0.36
664309.48	6598331.62	0.63	0.6	0.66	3.07E-12	NA	4.16E-03	0.31	0.29	0.33
415864.58	6488239.44	0.65	0.62	0.68	1.72E-16	NA	4.32E-03	0.33	0.32	0.35
496249.5	6570577.99	0.68	0.65	0.72	3.44E-14	NA	4.45E-03	0.33	0.31	0.35
609055.31	6598514.6	0.66	0.63	0.69	6.99E-14	NA	4.16E-03	0.31	0.29	0.33
463352.73	6563601.69	0.66	0.63	0.69	1.48E-14	NA	4.47E-03	0.33	0.31	0.35
351908.11	6633507.4	0.66	0.63	0.69	3.87E-14	NA	4.54E-03	0.34	0.32	0.36
415475.34	6590297.65	0.66	0.63	0.69	1.01E-12	NA	5.73E-03	0.34	0.32	0.36
666315.97	6590975.02	0.59	0.57	0.62	8.46E-14	NA	4.83E-03	0.29	0.28	0.31
379028.01	6162683.88	0.69	0.66	0.73	5.73E-16	NA	3.13E-03	0.33	0.31	0.36
532467.85	6582602.17	0.68	0.64	0.71	2.83E-14	NA	4.57E-03	0.33	0.31	0.34
646012.13	6649096.89	0.65	0.62	0.68	3.99E-16	NA	3.75E-03	0.31	0.3	0.33
620268.11	6744633.91	0.69	0.66	0.72	4.36E-18	NA	3.67E-03	0.34	0.32	0.36
676544.34	6583485.78	0.64	0.61	0.67	8.80E-17	NA	4.84E-03	0.28	0.27	0.3
541791.39	6722425.7	0.67	0.64	0.7	2.94E-15	NA	4.13E-03	0.32	0.31	0.34
520302.23	6549327.52	0.68	0.65	0.71	9.12E-16	NA	4.40E-03	0.33	0.31	0.35
649913.09	6598965.04	0.65	0.62	0.68	9.23E-16	NA	3.97E-03	0.31	0.29	0.33
349460.11	6412514.05	0.66	0.63	0.69	3.09E-16	NA	4.66E-03	0.34	0.32	0.35
581400.44	6289544.71	0.63	0.59	0.66	8.64E-14	NA	4.58E-03	0.35	0.33	0.37
396037.1	6669688.2	0.67	0.64	0.71	5.54E-14	NA	4.77E-03	0.33	0.31	0.35
610736.57	6728343.89	0.73	0.7	0.77	9.93E-14	NA	3.23E-03	0.34	0.32	0.37
646945.78	6633502.07	0.64	0.61	0.67	9.62E-15	NA	3.49E-03	0.3	0.28	0.32
376906.91	6120310.19	0.66	0.62	0.69	1.12E-12	NA	3.76E-03	0.35	0.33	0.37
401312.48	6598581.21	0.65	0.62	0.69	1.45E-14	NA	4.99E-03	0.33	0.31	0.35
321228.87	6505170.6	0.66	0.63	0.69	1.22E-14	NA	4.42E-03	0.34	0.32	0.36
663054.36	6596489.82	0.63	0.6	0.66	8.77E-18	NA	4.24E-03	0.3	0.29	0.32
828036.96	7286608.38	0.63	0.6	0.66	2.37E-13	NA	6.50E-03	0.38	0.36	0.4
709561.7	6387330.17	0.64	0.61	0.67	9.54E-16	NA	4.66E-03	0.34	0.32	0.36
367436.77	6226899.28	0.65	0.61	0.68	6.61E-14	NA	4.42E-03	0.35	0.33	0.37
377154.34	6158775.86	0.7	0.67	0.74	3.40E-14	NA	3.17E-03	0.34	0.32	0.36
604424.69	6932027.78	0.62	0.59	0.66	8.13E-13	NA	5.10E-03	0.36	0.34	0.38
634021.77	6639673.17	0.65	0.62	0.68	2.82E-14	NA	3.85E-03	0.31	0.29	0.33
774699.27	7183233.46	0.64	0.61	0.67	1.36E-15	NA	5.17E-03	0.37	0.35	0.39
567390.71	6856165.28	0.64	0.61	0.67	1.29E-14	NA	4.66E-03	0.35	0.33	0.37
323644.82	6381285.93	0.65	0.62	0.68	1.85E-14	NA	4.64E-03	0.34	0.32	0.36
496711.07	6303873.04	0.62	0.59	0.65	9.23E-15	NA	4.54E-03	0.36	0.34	0.38
716649.3	6625504.8	0.65	0.62	0.68	5.85E-14	NA	4.35E-03	0.31	0.29	0.33
569614.96	6281219.85	0.62	0.59	0.66	4.64E-16	NA	4.63E-03	0.35	0.33	0.37
511646.92	6580187.06	0.71	0.68	0.74	1.42E-14	NA	4.80E-03	0.32	0.31	0.34
523676.82	6225082.81	0.63	0.6	0.66	8.21E-20	NA	NA	0.35	0.33	0.37
454112.91	6216081.07	0.69	0.66	0.73	3.84E-14	NA	4.05E-03	0.35	0.33	0.37
447058.19	6160022.99	0.65	0.62	0.68	1.38E-15	NA	3.98E-03	0.34	0.33	0.37
802720.23	7337337.07	0.63	0.6	0.66	1.10E-12	NA	6.51E-03	0.38	0.36	0.4
363911.01	6394752.12	0.66	0.63	0.69	1.58E-13	NA	4.60E-03	0.33	0.31	0.35
597005.74	6396542.45	0.61	0.58	0.64	7.06E-16	NA	5.89E-03	0.37	0.35	0.39
363628.3	6227957.22	0.64	0.61	0.67	7.74E-15	NA	4.51E-03	0.35	0.33	0.37
742216.39	7461396.06	0.63	0.6	0.66	2.42E-17	NA	5.53E-03	0.36	0.34	0.38
679946.77	6568850.91	0.63	0.61	0.66	5.05E-16	NA	4.79E-03	0.29	0.27	0.3
689139.56	6689379.78	0.66	0.63	0.69	3.08E-12	NA	4.19E-03	0.32	0.3	0.34
357637.7	6283004.34	0.63	0.6	0.66	7.52E-15	NA	4.51E-03	0.34	0.32	0.36
344786.81	6361436.86	0.64	0.61	0.67	2.86E-14	NA	4.74E-03	0.34	0.32	0.36
682691.84	6594230.61	0.64	0.61	0.67	1.55E-13	NA	4.43E-03	0.29	0.28	0.31
651714.55	6642026.46	0.64	0.61	0.67	7.38E-14	NA	3.85E-03	0.31	0.29	0.32
517529.12	6466280.79	0.66	0.62	0.69	1.43E-14	NA	3.87E-03	0.34	0.32	0.36
370008.67	6152172.86	0.67	0.64	0.7	8.62E-16	NA	3.31E-03	0.34	0.32	0.36
563876.01	6999942.26	0.63	0.6	0.66	2.58E-10	NA	5.54E-03	0.37	0.35	0.39
490600.08	6434021.03	0.63	0.6	0.67	3.36E-15	NA	4.44E-03	0.35	0.33	0.37
692129.87	6609052.34	0.65	0.62	0.68	4.53E-15	NA	4.37E-03	0.3	0.29	0.32
535344.96	6495454.89	0.66	0.63	0.69	6.21E-14	NA	4.02E-03	0.33	0.31	0.35
409396.78	6431166.14	0.65	0.62	0.68	2.06E-13	NA	4.40E-03	0.33	0.32	0.35
434500.92	6810877.25	0.65	0.62	0.68	1.58E-14	NA	4.60E-03	0.34	0.32	0.36
631552.78	6644717.42	0.66	0.63	0.69	1.65E-13	NA	3.87E-03	0.31	0.3	0.33
689458.66	7278464.02	0.64	0.61	0.67	8.01E-13	NA	5.40E-03	0.37	0.35	0.39
438591.41	6236290.18	0.68	0.65	0.71	1.35E-14	NA	3.87E-03	0.35	0.33	0.37
667428.48	6581633.03	0.63	0.6	0.65	1.07E-13	NA	4.86E-03	0.29	0.27	0.3
721758.9	6342548.44	0.65	0.62	0.68	5.68E-14	NA	4.37E-03	0.35	0.33	0.37
586655.73	6606444.12	0.67	0.64	0.7	1.63E-14	NA	4.11E-03	0.31	0.29	0.32
600583.72	6652874.44	0.67	0.64	0.7	8.30E-14	NA	4.04E-03	0.32	0.3	0.33
667197.1	6594103.6	0.61	0.58	0.64	2.84E-15	NA	4.49E-03	0.3	0.28	0.31
696415.03	7175547.49	0.64	0.61	0.67	4.10E-14	NA	5.25E-03	0.37	0.35	0.39
381137.92	6209197.46	0.67	0.64	0.71	2.05E-15	NA	3.88E-03	0.34	0.32	0.36
326901.69	6396587.07	0.64	0.61	0.67	3.41E-15	NA	5.43E-03	0.35	0.33	0.36
390371.57	6416499.48	0.66	0.62	0.69	1.96E-14	NA	4.46E-03	0.33	0.31	0.35
635667.67	6945697.76	0.62	0.59	0.65	3.26E-15	NA	5.36E-03	0.36	0.34	0.38
685511.66	6579709.29	0.67	0.64	0.69	4.81E-16	NA	6.44E-03	0.29	0.27	0.3
668902.71	6592833.75	0.61	0.58	0.63	5.25E-19	NA	4.53E-03	0.29	0.28	0.31
761009.22	7074379.36	0.63	0.6	0.66	2.60E-14	NA	5.13E-03	0.36	0.34	0.38
676401.9	6594140.2	0.62	0.59	0.65	1.42E-15	NA	4.08E-03	0.3	0.28	0.31
616858.87	6566793.94	0.66	0.63	0.69	2.12E-13	NA	4.52E-03	0.31	0.29	0.33
439597.11	6308370.53	0.62	0.59	0.65	8.22E-17	NA	4.64E-03	0.35	0.33	0.37
459196.98	6403598.53	0.62	0.59	0.65	7.32E-16	NA	5.30E-03	0.35	0.33	0.37
725641.53	6414654.33	0.64	0.61	0.67	1.77E-14	NA	4.62E-03	0.34	0.32	0.36
314755.1	6476217.13	0.65	0.62	0.69	2.07E-16	NA	4.45E-03	0.34	0.32	0.36
671429.26	6606634.2	0.63	0.6	0.66	7.50E-16	NA	4.29E-03	0.3	0.29	0.32
569012.27	6537023.53	0.66	0.63	0.69	1.62E-13	NA	4.29E-03	0.32	0.3	0.34
398011.9	6149923.16	0.66	0.63	0.7	2.74E-16	NA	3.59E-03	0.35	0.33	0.37
687374.33	6568758.48	0.64	0.61	0.67	7.58E-15	NA	4.58E-03	0.29	0.27	0.31
362510.24	6194322.34	0.69	0.65	0.72	2.63E-15	NA	3.49E-03	0.35	0.32	0.37
554535.96	6691294.47	0.68	0.65	0.72	9.08E-14	NA	4.16E-03	0.32	0.3	0.34
634016.21	6934265.21	0.62	0.59	0.65	7.21E-12	NA	5.11E-03	0.36	0.34	0.38
665743.24	6622569.26	0.64	0.61	0.67	5.14E-19	NA	4.24E-03	0.31	0.29	0.33
393223.61	6179898.34	0.67	0.63	0.7	7.55E-17	NA	3.64E-03	0.34	0.32	0.36
672708.89	6614368.9	0.64	0.61	0.67	5.22E-15	NA	4.29E-03	0.31	0.29	0.32
649008.67	6596851.23	0.65	0.62	0.68	4.26E-18	NA	4.05E-03	0.31	0.29	0.32
687609.66	6589935.55	0.65	0.62	0.68	6.14E-14	NA	4.53E-03	0.29	0.28	0.31
585573.05	6567246.91	0.66	0.63	0.69	6.13E-19	NA	4.22E-03	0.31	0.3	0.33
537645.51	7129468.91	0.65	0.61	0.68	3.89E-16	NA	5.52E-03	0.36	0.34	0.38
544784.61	6733984.55	0.67	0.64	0.7	2.72E-14	NA	4.14E-03	0.33	0.31	0.35
437130.98	6145775.16	0.65	0.61	0.68	1.30E-13	NA	3.92E-03	0.34	0.32	0.36
454124.89	6206696.21	0.67	0.63	0.7	1.83E-15	NA	3.98E-03	0.35	0.33	0.37
605922.49	6306994.58	0.62	0.59	0.65	2.57E-15	NA	4.87E-03	0.35	0.33	0.37
321699.2	6403180.79	0.63	0.6	0.66	1.19E-14	NA	6.45E-03	0.36	0.34	0.38
541307.08	6707618.35	0.68	0.65	0.71	2.41E-14	NA	4.19E-03	0.32	0.3	0.34
603921.84	6397020.1	0.62	0.59	0.65	1.90E-13	NA	5.67E-03	0.37	0.35	0.39
706690.01	6574756.21	0.65	0.62	0.68	2.17E-16	NA	4.46E-03	0.3	0.29	0.32
673658.55	6580940.73	0.63	0.61	0.66	3.13E-14	NA	5.37E-03	0.28	0.26	0.29
548266.09	6459547.93	0.66	0.63	0.69	4.39E-13	NA	4.00E-03	0.34	0.32	0.36
311575.3	6486865.13	0.66	0.63	0.69	5.70E-15	NA	4.43E-03	0.34	0.32	0.36
622825.98	6726991.3	0.71	0.68	0.75	5.33E-18	NA	3.36E-03	0.34	0.32	0.36
524950.49	6810649.05	0.65	0.62	0.69	2.38E-15	NA	4.50E-03	0.34	0.32	0.36
471880.48	6793139.55	0.65	0.62	0.69	1.62E-16	NA	4.53E-03	0.33	0.32	0.35
368508.63	6312715.17	0.63	0.6	0.66	5.60E-15	NA	4.57E-03	0.34	0.32	0.36
373701.96	6160051.72	0.73	0.69	0.76	2.35E-12	NA	3.01E-03	0.34	0.31	0.36
345026.52	6227741.21	0.63	0.6	0.66	7.04E-14	NA	4.36E-03	0.35	0.33	0.37
523036.73	6558298.42	0.68	0.65	0.71	2.56E-14	NA	4.50E-03	0.32	0.31	0.34
649461.37	6632332.99	0.64	0.61	0.67	2.38E-14	NA	3.76E-03	0.3	0.28	0.32
532151.86	6716063	0.68	0.65	0.71	1.52E-14	NA	4.10E-03	0.32	0.3	0.34
653704.56	6618516.85	0.64	0.61	0.67	1.02E-14	NA	4.15E-03	0.31	0.29	0.33
316190.45	6404321.82	0.6	0.57	0.63	2.36E-13	NA	1.13E-02	0.43	0.41	0.45
416231.34	6671314.2	0.67	0.64	0.7	6.80E-14	NA	4.64E-03	0.33	0.31	0.35
630709.62	6572604.32	0.66	0.63	0.69	9.56E-13	NA	4.46E-03	0.31	0.29	0.33
680190.73	6572071.16	0.64	0.62	0.67	1.10E-13	NA	4.77E-03	0.28	0.26	0.3
658678.25	6568374.06	0.66	0.63	0.69	6.98E-13	NA	4.93E-03	0.3	0.28	0.32
724052.61	6670258.21	0.66	0.63	0.69	1.12E-14	NA	4.33E-03	0.32	0.3	0.34
597623.86	6287178.69	0.63	0.6	0.66	7.20E-13	NA	4.69E-03	0.35	0.33	0.37
694814.25	6555830.49	0.65	0.62	0.68	4.53E-15	NA	4.46E-03	0.3	0.29	0.32
651222.12	6637328.51	0.64	0.61	0.67	7.02E-16	NA	3.81E-03	0.3	0.28	0.32
579450.39	6642156.96	0.68	0.65	0.71	2.31E-14	NA	4.14E-03	0.32	0.3	0.34
641568.71	6647342.8	0.65	0.62	0.68	1.13E-13	NA	3.82E-03	0.31	0.3	0.33
334869.42	6461509.34	0.66	0.63	0.69	1.29E-15	NA	4.42E-03	0.34	0.33	0.36
616693.62	6615351.27	0.66	0.63	0.69	5.56E-15	NA	4.05E-03	0.31	0.29	0.33
495853.57	6431266.99	0.63	0.6	0.66	4.71E-14	NA	4.44E-03	0.35	0.33	0.37
337911.71	6464974.88	0.66	0.63	0.69	6.91E-15	NA	4.24E-03	0.34	0.32	0.36
561209.67	6570530.59	0.67	0.64	0.7	1.66E-15	NA	4.32E-03	0.32	0.3	0.34
676418.92	6601308.08	0.63	0.6	0.66	5.88E-15	NA	4.34E-03	0.3	0.28	0.31
276346.24	6465001.7	0.66	0.63	0.69	1.64E-15	NA	4.50E-03	0.35	0.33	0.37
372814.41	6436524.8	0.66	0.63	0.69	1.88E-13	NA	4.40E-03	0.33	0.32	0.35
377752.2	6182624.07	0.67	0.63	0.7	1.17E-14	NA	3.63E-03	0.33	0.31	0.36
380556.41	6412942.22	0.66	0.63	0.69	6.63E-16	NA	4.52E-03	0.33	0.31	0.35
649990.17	6700591.33	0.67	0.64	0.7	2.59E-15	NA	3.94E-03	0.32	0.31	0.34
637693.16	6992810.02	0.58	0.55	0.61	1.00E-12	NA	9.00E-03	0.42	0.4	0.45
651668.08	6562052.25	0.67	0.64	0.7	3.15E-13	NA	4.62E-03	0.31	0.3	0.33
362477.83	6198811.59	0.68	0.65	0.71	2.63E-14	NA	3.54E-03	0.34	0.32	0.36
566242.76	7134613.68	0.68	0.65	0.71	2.01E-14	NA	5.78E-03	0.36	0.34	0.38
341264.2	6415591	0.65	0.62	0.68	1.87E-12	NA	4.94E-03	0.34	0.32	0.36
753671.28	7075035.58	0.63	0.6	0.67	2.55E-13	NA	5.07E-03	0.36	0.34	0.38
416952.5	6472857.73	0.65	0.62	0.68	4.95E-15	NA	4.31E-03	0.33	0.32	0.35
667593.04	6605705.33	0.63	0.6	0.66	2.31E-15	NA	4.19E-03	0.31	0.29	0.32
377180	6571050.09	0.66	0.63	0.69	5.23E-18	NA	4.64E-03	0.33	0.32	0.35
535668.55	6453935.43	0.65	0.62	0.69	2.06E-14	NA	4.07E-03	0.34	0.32	0.36
539893.61	6470199.79	0.69	0.66	0.72	2.30E-16	NA	3.53E-03	0.34	0.32	0.36
668230	6590206.44	0.61	0.58	0.64	9.88E-14	NA	4.62E-03	0.29	0.27	0.31
650806.62	6625410	0.64	0.61	0.67	4.08E-12	NA	4.01E-03	0.31	0.29	0.32
622021.89	7009609.46	0.62	0.59	0.65	4.44E-14	NA	6.44E-03	0.38	0.36	0.41
366048.95	6292455.4	0.63	0.6	0.66	3.28E-15	NA	4.57E-03	0.33	0.32	0.35
491238.45	6747242.21	0.67	0.64	0.7	2.11E-16	NA	4.46E-03	0.33	0.31	0.35
542456.52	6218688.96	0.63	0.6	0.66	6.10E-14	NA	4.49E-03	0.35	0.33	0.37
414269.21	6186335.3	0.66	0.62	0.69	1.48E-13	NA	3.85E-03	0.34	0.33	0.37
553614.56	6434512.63	0.64	0.61	0.67	1.51E-16	NA	4.52E-03	0.35	0.33	0.37
604127.88	6719289.95	0.71	0.67	0.74	1.78E-15	NA	3.53E-03	0.33	0.31	0.35
666044.64	6617383.44	0.64	0.61	0.66	7.51E-13	NA	4.35E-03	0.31	0.29	0.33
481074.95	6321666.26	0.61	0.58	0.64	1.41E-13	NA	4.94E-03	0.36	0.34	0.38
374184.75	6178474.18	0.66	0.63	0.7	1.00E-16	NA	3.54E-03	0.33	0.31	0.35
724625.08	7231606.16	0.65	0.62	0.68	1.06E-14	NA	5.28E-03	0.38	0.36	0.4
288391.88	6500288.09	0.66	0.63	0.7	5.85E-16	NA	4.42E-03	0.34	0.32	0.36
379537.6	6178374.75	0.67	0.63	0.7	6.87E-16	NA	3.53E-03	0.33	0.31	0.36
347095.68	6447866.81	0.65	0.62	0.68	3.80E-14	NA	4.86E-03	0.35	0.33	0.37
511067.76	6576623.63	0.73	0.7	0.77	1.46E-15	NA	5.19E-03	0.32	0.3	0.34
547834.3	6597903.15	0.68	0.65	0.71	7.12E-13	NA	4.46E-03	0.32	0.3	0.34
391524.29	6126897.97	0.66	0.62	0.69	6.93E-15	NA	3.72E-03	0.35	0.33	0.37
335094.78	6412705.92	0.65	0.62	0.68	5.41E-13	NA	5.33E-03	0.34	0.32	0.36
494968.95	6245260.05	0.63	0.6	0.66	1.74E-13	NA	4.64E-03	0.36	0.34	0.38
465393.15	6187682.91	0.67	0.64	0.7	8.11E-14	NA	3.76E-03	0.36	0.34	0.38
669179.96	6640074.51	0.65	0.62	0.68	6.95E-14	NA	4.12E-03	0.31	0.29	0.33
583097.85	6570133.15	0.66	0.63	0.69	3.04E-13	NA	4.18E-03	0.31	0.3	0.33
329840.7	6408895.57	0.65	0.62	0.68	1.67E-14	NA	5.72E-03	0.35	0.33	0.36
637345.97	6650312.86	0.66	0.62	0.69	1.82E-17	NA	3.82E-03	0.31	0.3	0.33
686535.19	6566680.66	0.65	0.62	0.67	2.03E-13	NA	4.48E-03	0.29	0.27	0.31
454329.46	6564349.48	0.66	0.63	0.69	4.16E-15	NA	4.51E-03	0.33	0.31	0.35
888515.03	7401706.78	0.63	0.6	0.66	4.85E-15	NA	6.19E-03	0.38	0.36	0.4
449119.81	6671483.32	0.67	0.64	0.7	3.23E-14	NA	4.56E-03	0.33	0.31	0.35
630724.25	6888226.91	0.64	0.6	0.67	6.31E-14	NA	4.79E-03	0.35	0.33	0.37
521602.75	6563862.83	0.68	0.65	0.72	1.81E-17	NA	4.56E-03	0.32	0.31	0.34
319122.93	6477863.52	0.65	0.62	0.68	5.81E-16	NA	4.45E-03	0.34	0.32	0.36
700778.99	6383306.25	0.63	0.6	0.67	2.55E-13	NA	4.70E-03	0.34	0.32	0.36
382846.46	6172074.45	0.68	0.65	0.71	1.79E-17	NA	3.48E-03	0.34	0.32	0.36
578018.38	6489505.47	0.65	0.62	0.68	6.84E-18	NA	4.23E-03	0.33	0.31	0.35
366211.14	6388248.21	0.65	0.62	0.68	3.16E-14	NA	4.60E-03	0.33	0.31	0.35
685036.5	6401466.45	0.64	0.61	0.67	1.97E-14	NA	4.75E-03	0.34	0.32	0.36
313108.29	6411039.71	0.7	0.67	0.74	4.56E-17	NA	8.55E-03	0.35	0.33	0.37
678731.26	6576300.33	0.65	0.62	0.68	5.23E-15	NA	4.97E-03	0.27	0.26	0.29
319373.65	6399655.63	0.62	0.59	0.65	5.25E-15	NA	6.47E-03	0.37	0.35	0.39
384016.51	6136767.77	0.65	0.61	0.68	3.22E-14	NA	3.74E-03	0.38	0.36	0.4
304168.68	6402113.23	0.65	0.62	0.68	5.73E-14	NA	6.04E-03	0.35	0.33	0.37
469591.76	6226844.95	0.65	0.62	0.68	4.10E-15	NA	4.20E-03	0.36	0.34	0.38
428744.01	6497526.73	0.65	0.62	0.68	3.50E-14	NA	4.32E-03	0.33	0.32	0.35
605805.74	6808314.51	0.65	0.62	0.68	1.34E-13	NA	4.40E-03	0.35	0.33	0.37
339242.36	6391957.92	0.64	0.61	0.67	2.06E-14	NA	4.95E-03	0.34	0.32	0.36
398872.47	6466374.49	0.65	0.62	0.68	1.56E-14	NA	4.35E-03	0.33	0.31	0.35
366948.34	6283624.6	0.61	0.59	0.64	2.61E-13	NA	4.43E-03	0.33	0.32	0.35
668932.14	6618926.47	0.64	0.61	0.67	2.21E-15	NA	4.29E-03	0.31	0.29	0.33
804583.68	7312960.61	0.63	0.6	0.66	2.17E-15	NA	7.22E-03	0.38	0.36	0.4
385917.69	6452445.4	0.66	0.62	0.69	1.73E-13	NA	4.39E-03	0.33	0.32	0.35
430412.21	6490621.48	0.65	0.62	0.68	9.62E-14	NA	4.24E-03	0.33	0.31	0.35
574280.24	6550049.19	0.66	0.63	0.69	1.74E-14	NA	4.32E-03	0.32	0.3	0.34
422382.65	6144781.95	0.64	0.61	0.68	8.60E-16	NA	3.81E-03	0.34	0.32	0.36
315368.5	6411336.05	0.68	0.65	0.71	9.37E-12	NA	7.05E-03	0.35	0.33	0.37
392920.83	6912119.28	0.65	0.62	0.68	1.64E-15	NA	4.78E-03	0.35	0.33	0.37
347138.73	6241197.27	0.63	0.59	0.66	1.39E-14	NA	4.74E-03	0.36	0.34	0.38
445188.67	6243998.6	0.67	0.64	0.7	2.07E-14	NA	4.13E-03	0.35	0.33	0.37
694071.05	6584530.86	0.66	0.63	0.69	2.38E-14	NA	4.33E-03	0.3	0.28	0.31
677774.48	6579334.95	0.65	0.62	0.68	1.20E-13	NA	5.09E-03	0.28	0.26	0.29
526409.9	6468708.95	0.66	0.63	0.7	1.61E-14	NA	3.84E-03	0.34	0.32	0.36
552452.05	6543292.46	0.66	0.63	0.69	1.86E-18	NA	4.34E-03	0.32	0.3	0.34
772435.76	7085561.44	0.63	0.6	0.67	6.74E-15	NA	5.31E-03	0.36	0.34	0.38
694907.28	6585654.46	0.66	0.63	0.69	1.05E-18	NA	4.41E-03	0.3	0.28	0.31
646188.67	6556432.85	0.66	0.63	0.69	1.16E-15	NA	4.69E-03	0.31	0.29	0.33
577549.64	6287681.98	0.62	0.59	0.66	1.58E-14	NA	4.61E-03	0.35	0.33	0.37
908463.82	7301691.95	0.65	0.62	0.68	8.31E-15	NA	7.05E-03	0.38	0.36	0.41
643981.05	6626910.78	0.64	0.61	0.67	1.31E-14	NA	3.93E-03	0.31	0.29	0.32
599309.34	6306424.76	0.62	0.59	0.65	3.83E-12	NA	4.88E-03	0.35	0.33	0.37
308663.44	6418617.73	0.67	0.64	0.7	2.23E-13	NA	5.82E-03	0.34	0.33	0.36
643798.59	6560966.45	0.67	0.64	0.7	2.25E-14	NA	4.65E-03	0.31	0.29	0.33
567002.5	6409864.47	0.62	0.59	0.66	2.78E-13	NA	5.03E-03	0.36	0.34	0.38
660522.39	6597773.16	0.64	0.61	0.67	9.77E-14	NA	4.08E-03	0.31	0.29	0.32
667520.54	6582184.95	0.63	0.6	0.65	4.29E-13	NA	4.87E-03	0.29	0.27	0.3
614744.55	6314746.36	0.62	0.59	0.66	1.05E-14	NA	4.90E-03	0.35	0.33	0.37
564835.71	6376360.23	0.61	0.58	0.64	4.64E-14	NA	5.80E-03	0.38	0.36	0.4
404815.65	6560776.69	0.66	0.63	0.69	1.27E-12	NA	4.74E-03	0.33	0.32	0.35
551731.34	6487464.06	0.66	0.62	0.69	1.62E-15	NA	4.06E-03	0.33	0.31	0.35
529444.52	6723555.94	0.68	0.65	0.72	8.92E-14	NA	4.00E-03	0.32	0.31	0.34
414666.32	6193579.9	0.66	0.63	0.69	3.14E-15	NA	3.85E-03	0.34	0.32	0.36
538201.59	6225630.9	0.63	0.6	0.66	7.20E-15	NA	4.46E-03	0.36	0.34	0.38
415916.93	6180074.11	0.66	0.62	0.69	5.56E-16	NA	3.81E-03	0.34	0.32	0.36
655960.21	6590346.04	0.64	0.61	0.67	1.80E-12	NA	4.26E-03	0.3	0.28	0.32
317048.22	6484438.05	0.66	0.63	0.69	8.53E-15	NA	4.42E-03	0.34	0.32	0.36
400198.3	6200472.25	0.67	0.64	0.7	3.99E-14	NA	3.88E-03	0.34	0.32	0.36
607817.83	6728064.15	0.72	0.69	0.76	2.57E-13	NA	3.33E-03	0.34	0.32	0.36
502246.03	6313031.98	0.61	0.58	0.65	1.08E-14	NA	4.80E-03	0.36	0.34	0.38
667984.42	6555341.96	0.67	0.64	0.7	1.19E-15	NA	4.59E-03	0.3	0.28	0.32
693794.44	6394481.94	0.64	0.61	0.67	4.02E-16	NA	4.77E-03	0.34	0.32	0.36
548143.56	7067401.75	0.63	0.6	0.66	2.59E-15	NA	5.84E-03	0.37	0.35	0.39
402095.51	6222497.26	0.68	0.64	0.71	2.66E-14	NA	4.01E-03	0.34	0.32	0.36
313601.84	6404083.2	0.63	0.6	0.66	1.64E-11	NA	8.40E-03	0.39	0.37	0.41
426636.57	6239185.45	0.67	0.64	0.7	1.24E-13	NA	3.98E-03	0.35	0.33	0.37
333676.07	6396589.85	0.64	0.61	0.67	1.47E-13	NA	5.31E-03	0.34	0.32	0.36
602123.21	6503215.72	0.66	0.63	0.69	1.74E-15	NA	4.31E-03	0.32	0.31	0.34
805551.95	7233601.88	0.64	0.61	0.67	1.44E-17	NA	5.87E-03	0.38	0.36	0.4
392455.74	6388525.99	0.65	0.62	0.68	8.85E-14	NA	4.59E-03	0.33	0.31	0.35
506830.23	6242460.31	0.63	0.6	0.66	5.65E-15	NA	4.62E-03	0.35	0.33	0.37
418096.02	6205180.67	0.67	0.64	0.7	1.61E-14	NA	3.89E-03	0.34	0.32	0.36
542250.39	6254382.36	0.63	0.6	0.66	2.00E-15	NA	4.58E-03	0.35	0.33	0.37
342837.02	6539814.83	0.66	0.63	0.69	1.55E-13	NA	4.47E-03	0.33	0.32	0.35
504063.7	6767363.03	0.66	0.63	0.69	1.33E-13	NA	4.45E-03	0.33	0.31	0.35
649182.89	6578723.25	0.65	0.62	0.68	1.46E-13	NA	4.47E-03	0.3	0.29	0.32
507160.64	6460823.71	0.65	0.62	0.69	5.10E-14	NA	3.94E-03	0.34	0.32	0.36
349400.44	6253272.87	0.63	0.6	0.66	1.73E-17	NA	4.61E-03	0.35	0.33	0.37
304228.89	6399074.94	0.66	0.63	0.69	2.59E-17	NA	6.02E-03	0.35	0.33	0.37
655159.75	6585655.97	0.64	0.61	0.67	5.91E-14	NA	4.48E-03	0.3	0.28	0.31
430047.4	6709761.22	0.66	0.63	0.69	1.39E-14	NA	4.59E-03	0.33	0.31	0.35
690748.16	6563023.2	0.65	0.62	0.68	7.17E-14	NA	4.47E-03	0.3	0.28	0.32
494215.57	6429727.74	0.63	0.6	0.66	2.70E-14	NA	4.47E-03	0.35	0.33	0.37
498239.68	6715853.08	0.68	0.65	0.71	6.94E-14	NA	4.39E-03	0.32	0.3	0.34
325446.75	6413900.52	0.65	0.62	0.68	6.12E-13	NA	5.64E-03	0.35	0.33	0.37
401448.41	6589005.17	0.66	0.62	0.69	3.09E-14	NA	5.18E-03	0.34	0.32	0.35
543929.83	6479149.22	0.67	0.64	0.7	7.50E-14	NA	3.83E-03	0.34	0.32	0.36
360108.97	6167988.95	0.67	0.63	0.7	3.61E-14	NA	3.56E-03	0.34	0.32	0.36
579618.15	6483201.54	0.65	0.62	0.68	9.87E-16	NA	4.28E-03	0.33	0.31	0.35
350424.88	6352920.66	0.63	0.6	0.66	2.37E-14	NA	4.77E-03	0.34	0.32	0.36
324799.67	6381783.22	0.65	0.62	0.68	2.67E-17	NA	4.65E-03	0.34	0.32	0.36
439420.09	6414725.97	0.63	0.6	0.66	2.58E-18	NA	4.66E-03	0.34	0.32	0.36
311086.05	6390018.29	0.64	0.61	0.67	1.29E-13	NA	5.48E-03	0.34	0.33	0.36
662750.91	6588335.24	0.6	0.58	0.63	3.86E-15	NA	5.46E-03	0.31	0.29	0.33
654778.16	6587852.77	0.64	0.61	0.67	6.80E-16	NA	4.41E-03	0.3	0.28	0.32
354656.95	6476711.54	0.66	0.63	0.69	2.10E-15	NA	4.31E-03	0.34	0.32	0.36
510960.5	6567882.61	0.7	0.67	0.73	1.94E-14	NA	4.65E-03	0.33	0.31	0.34
470471.05	6629674.38	0.67	0.64	0.7	1.26E-13	NA	4.53E-03	0.33	0.31	0.35
383200.38	6179092.14	0.67	0.64	0.7	1.07E-14	NA	3.55E-03	0.33	0.32	0.36
445107.26	6472337.17	0.65	0.62	0.68	2.03E-13	NA	4.13E-03	0.33	0.32	0.35
622078.38	6728418.75	0.71	0.68	0.75	2.73E-11	NA	3.32E-03	0.33	0.31	0.36
282988.93	6431451.03	0.66	0.63	0.69	9.27E-17	NA	4.77E-03	0.35	0.33	0.37
548444.49	6693798.83	0.68	0.65	0.71	2.44E-14	NA	4.20E-03	0.32	0.3	0.34
590563.02	6581653.24	0.67	0.64	0.7	9.26E-12	NA	3.98E-03	0.31	0.29	0.33
389235.37	6468534.4	0.65	0.62	0.68	9.94E-15	NA	4.38E-03	0.33	0.32	0.35
321370.12	6389120.11	0.64	0.61	0.67	1.69E-14	NA	5.08E-03	0.34	0.32	0.36
391636.61	6383739.38	0.65	0.62	0.68	8.15E-13	NA	4.62E-03	0.33	0.31	0.35
520195.32	6471146.08	0.66	0.63	0.69	4.61E-14	NA	3.86E-03	0.34	0.32	0.36
369500.81	6258658.36	0.64	0.6	0.67	3.67E-14	NA	4.57E-03	0.34	0.32	0.36
367272.37	6414835.35	0.67	0.64	0.7	1.18E-16	NA	4.41E-03	0.33	0.32	0.35
418886.32	6471966.91	0.65	0.62	0.68	5.12E-13	NA	4.27E-03	0.33	0.32	0.35
362533.39	6227721.97	0.64	0.61	0.67	3.52E-16	NA	4.50E-03	0.35	0.33	0.37
638232.6	6562491.06	0.66	0.63	0.69	1.31E-16	NA	4.55E-03	0.31	0.29	0.32
912552.08	7324772.9	0.65	0.62	0.68	3.02E-15	NA	6.64E-03	0.39	0.37	0.41
499341.12	6290286.35	0.62	0.59	0.65	2.25E-18	NA	4.62E-03	0.35	0.34	0.38
521861.27	6333580.87	0.61	0.58	0.64	3.21E-14	NA	5.25E-03	0.37	0.35	0.39
362627.47	6164196.6	0.67	0.64	0.7	7.24E-14	NA	3.49E-03	0.34	0.32	0.36
474983.44	7006874.92	0.63	0.6	0.66	3.02E-13	NA	5.22E-03	0.35	0.34	0.37
427802.01	6516136.47	0.65	0.62	0.68	9.45E-13	NA	4.44E-03	0.34	0.32	0.35
511361	6497442.09	0.66	0.63	0.69	2.08E-12	NA	4.07E-03	0.34	0.32	0.36
813102.96	7279288.23	0.63	0.6	0.66	2.32E-14	NA	6.52E-03	0.38	0.36	0.4
642440.53	7006809.37	0.61	0.58	0.65	7.39E-14	NA	6.50E-03	0.39	0.37	0.41
463079.39	6210347.51	0.66	0.63	0.69	1.64E-13	NA	4.06E-03	0.35	0.33	0.37
421047.94	6661412.54	0.67	0.63	0.7	3.92E-15	NA	4.63E-03	0.33	0.31	0.35
484292.92	6593858.38	0.67	0.64	0.7	6.07E-16	NA	4.50E-03	0.33	0.31	0.35
621526.49	6668560.26	0.67	0.64	0.7	4.16E-13	NA	3.94E-03	0.32	0.3	0.34
440555.83	6153603.08	0.65	0.61	0.68	2.31E-13	NA	3.95E-03	0.34	0.32	0.36
584150.35	6709778.92	0.68	0.65	0.71	6.99E-13	NA	3.89E-03	0.32	0.31	0.34
378864.88	6172846.81	0.67	0.64	0.71	6.17E-16	NA	3.36E-03	0.33	0.31	0.35
383672.74	6440548.59	0.66	0.62	0.69	1.08E-13	NA	4.39E-03	0.33	0.31	0.35
315485.9	6471729.38	0.65	0.62	0.68	8.66E-16	NA	4.42E-03	0.33	0.31	0.35
565138.78	6498491.52	0.64	0.61	0.67	2.02E-15	NA	4.11E-03	0.32	0.31	0.34
361602.36	6280698.46	0.62	0.59	0.66	1.31E-14	NA	4.51E-03	0.34	0.32	0.36
325403.41	6416442.3	0.65	0.62	0.68	1.37E-13	NA	5.49E-03	0.35	0.33	0.37
551641.69	7027534.29	0.63	0.6	0.66	1.09E-16	NA	5.64E-03	0.37	0.35	0.39
805847.91	7279469.4	0.63	0.6	0.66	3.81E-16	NA	6.60E-03	0.38	0.36	0.41
510225.4	6576995.14	0.72	0.69	0.76	3.71E-15	NA	4.94E-03	0.32	0.31	0.34
375233.76	6286759.69	0.63	0.6	0.66	5.49E-16	NA	4.52E-03	0.33	0.32	0.35
464816.33	6240077.08	0.65	0.62	0.68	7.87E-16	NA	4.39E-03	0.35	0.33	0.37
406827.56	6484466.89	0.65	0.62	0.68	2.82E-15	NA	4.36E-03	0.33	0.31	0.35
463199.31	6209670.17	0.66	0.63	0.69	9.89E-14	NA	4.05E-03	0.35	0.33	0.37
420657.68	6557147.86	0.66	0.63	0.69	8.60E-13	NA	4.70E-03	0.33	0.32	0.35
654046.91	6590738.02	0.64	0.61	0.67	1.52E-17	NA	4.26E-03	0.3	0.28	0.32
457011.63	6421985.27	0.63	0.6	0.66	2.03E-15	NA	4.55E-03	0.34	0.32	0.36
302408.14	6435024.54	0.66	0.63	0.7	1.21E-14	NA	4.54E-03	0.35	0.33	0.37
671714.43	6612836.75	0.64	0.61	0.67	1.05E-15	NA	4.30E-03	0.31	0.29	0.32
500825.2	6234617.24	0.63	0.6	0.66	7.26E-14	NA	4.68E-03	0.36	0.34	0.38
486553.11	7029356.88	0.63	0.6	0.67	2.15E-15	NA	5.29E-03	0.37	0.35	0.39
381775.62	6197242.2	0.67	0.64	0.71	1.39E-13	NA	3.87E-03	0.34	0.32	0.36
565236.36	6595895.5	0.69	0.66	0.73	7.40E-14	NA	4.34E-03	0.31	0.3	0.33
410642.38	6242584.45	0.66	0.63	0.69	3.45E-14	NA	4.14E-03	0.34	0.32	0.36
614282.96	6589982.12	0.66	0.63	0.69	1.10E-18	NA	4.26E-03	0.31	0.29	0.33
640432.87	6524527.79	0.66	0.63	0.69	6.40E-14	NA	4.63E-03	0.32	0.3	0.33
507490.83	6557490.38	0.7	0.67	0.73	5.18E-14	NA	4.28E-03	0.33	0.31	0.35
398387.93	6170095.43	0.66	0.63	0.69	7.05E-13	NA	3.80E-03	0.35	0.33	0.37
523873.55	6478498.7	0.67	0.64	0.71	2.92E-14	NA	3.78E-03	0.34	0.32	0.36
588340.97	6657110.79	0.68	0.65	0.71	2.92E-13	NA	4.11E-03	0.32	0.3	0.34
612901.43	6722484.58	0.74	0.7	0.77	2.27E-14	NA	3.24E-03	0.34	0.32	0.36
349677.69	6226451.51	0.63	0.6	0.66	6.89E-16	NA	4.32E-03	0.35	0.33	0.37
676312.53	6554261.17	0.66	0.63	0.69	3.46E-16	NA	4.40E-03	0.3	0.29	0.32
677524.3	6574010.55	0.65	0.62	0.68	5.72E-14	NA	4.89E-03	0.27	0.26	0.29
582836.98	6338019.75	0.61	0.58	0.64	6.14E-15	NA	5.43E-03	0.37	0.35	0.39
354741.16	6220728.11	0.64	0.61	0.68	4.00E-15	NA	4.11E-03	0.35	0.33	0.37
641564.72	6627558.86	0.65	0.62	0.68	1.33E-14	NA	3.92E-03	0.31	0.29	0.32
368266.1	6280196.73	0.62	0.59	0.65	4.52E-18	NA	4.49E-03	0.33	0.32	0.35
397204.19	6410160.08	0.65	0.62	0.68	6.02E-14	NA	4.50E-03	0.33	0.31	0.35
520831.15	6616424.53	0.67	0.64	0.7	9.06E-18	NA	4.58E-03	0.33	0.31	0.35
651985.87	6953300.19	0.61	0.58	0.65	2.03E-13	NA	5.48E-03	0.37	0.35	0.39
576888.16	6545306.66	0.66	0.63	0.69	4.57E-13	NA	4.33E-03	0.32	0.3	0.34
593356.53	6620657.53	0.69	0.66	0.72	9.70E-14	NA	3.76E-03	0.32	0.3	0.33
386380.44	6132967.12	0.66	0.63	0.69	1.12E-18	NA	3.63E-03	0.35	0.33	0.37
602828.83	6911504.03	0.63	0.6	0.66	2.62E-14	NA	4.94E-03	0.35	0.34	0.37
723015.15	7250794.25	0.65	0.62	0.68	5.59E-14	NA	5.39E-03	0.37	0.35	0.4
562436.53	6507398.59	0.65	0.62	0.68	2.10E-13	NA	4.15E-03	0.32	0.31	0.34
403757.99	6235207.54	0.66	0.63	0.7	1.15E-15	NA	4.11E-03	0.34	0.32	0.36
613281.66	6936320.86	0.63	0.6	0.66	3.03E-17	NA	5.02E-03	0.36	0.34	0.38
449397.44	6393401.69	0.63	0.6	0.66	2.50E-13	NA	4.75E-03	0.34	0.33	0.36
668139.27	6582183.73	0.62	0.6	0.65	3.77E-13	NA	4.93E-03	0.29	0.27	0.3
612175.39	6654902.44	0.67	0.64	0.7	5.61E-19	NA	3.99E-03	0.32	0.3	0.33
408708.53	6330300.93	0.63	0.59	0.66	2.08E-13	NA	4.72E-03	0.34	0.33	0.36
327454.16	6371399.43	0.64	0.61	0.68	2.76E-15	NA	4.57E-03	0.34	0.32	0.36
362510.79	6252667.27	0.63	0.6	0.66	2.76E-17	NA	4.68E-03	0.35	0.33	0.37
383402.86	6142402.7	0.67	0.63	0.7	1.75E-16	NA	3.44E-03	0.35	0.33	0.37
281582.02	6480243.81	0.66	0.63	0.69	2.86E-14	NA	4.42E-03	0.35	0.33	0.37
318692.81	6407811.02	0.65	0.62	0.68	1.54E-14	NA	6.12E-03	0.37	0.35	0.39
677775.75	6602273.09	0.63	0.6	0.66	1.74E-13	NA	4.33E-03	0.3	0.28	0.31
339308.69	6189353.14	0.66	0.63	0.69	1.04E-14	NA	3.87E-03	0.34	0.32	0.36
308712.01	6401705.44	0.64	0.61	0.67	8.72E-15	NA	6.77E-03	0.35	0.33	0.37
323500.97	6395876.35	0.63	0.6	0.66	1.65E-13	NA	5.48E-03	0.35	0.33	0.37
417810.96	6564926.48	0.66	0.63	0.69	5.61E-13	NA	4.85E-03	0.33	0.32	0.35
312932.47	6382191.75	0.65	0.62	0.68	1.67E-14	NA	5.03E-03	0.34	0.32	0.36
342405.64	6386798.72	0.64	0.61	0.67	5.29E-15	NA	4.80E-03	0.33	0.32	0.35
310168.35	6340542.2	0.64	0.61	0.67	3.48E-14	NA	4.65E-03	0.34	0.32	0.36
322494.61	6366924.85	0.63	0.6	0.66	1.21E-14	NA	4.76E-03	0.34	0.32	0.36
641925.4	6945069.89	0.62	0.59	0.65	7.90E-15	NA	5.34E-03	0.36	0.34	0.38
474957.97	6630380.15	0.67	0.64	0.7	3.99E-15	NA	4.51E-03	0.33	0.31	0.35
469712.54	6773276.02	0.66	0.63	0.69	3.94E-15	NA	4.54E-03	0.33	0.31	0.35
318161.75	6376302.75	0.66	0.63	0.69	1.79E-15	NA	4.58E-03	0.34	0.33	0.36
565675.26	6679741.11	0.69	0.66	0.72	2.01E-14	NA	4.22E-03	0.32	0.3	0.34
319118.31	6471880.15	0.65	0.62	0.68	2.43E-14	NA	4.53E-03	0.34	0.32	0.36
430799.33	6140258.64	0.65	0.61	0.68	3.60E-14	NA	3.89E-03	0.34	0.32	0.36
380608.84	6170698.73	0.68	0.64	0.71	1.95E-15	NA	3.30E-03	0.33	0.31	0.36
499323.09	6403872.25	0.62	0.59	0.65	1.01E-14	NA	4.80E-03	0.36	0.34	0.38
429879.93	6320933.33	0.62	0.59	0.65	5.58E-15	NA	4.78E-03	0.35	0.33	0.37
425744.19	6268288.24	0.64	0.61	0.67	5.91E-13	NA	4.35E-03	0.34	0.33	0.36
401494.78	6188173.03	0.66	0.63	0.7	7.98E-13	NA	3.84E-03	0.34	0.33	0.37
481422.27	6769554	0.66	0.63	0.69	3.41E-17	NA	4.52E-03	0.33	0.31	0.35
600883	6863962.84	0.64	0.61	0.67	1.44E-16	NA	4.64E-03	0.35	0.33	0.37
434883.19	6647964.82	0.67	0.63	0.7	1.08E-12	NA	4.60E-03	0.33	0.31	0.35
479674.45	7004799.12	0.62	0.59	0.66	2.29E-14	NA	5.37E-03	0.35	0.33	0.37
317447.54	6385388.11	0.65	0.62	0.68	1.50E-13	NA	5.11E-03	0.34	0.32	0.36
345381.12	6143464.41	0.66	0.63	0.69	1.02E-14	NA	3.77E-03	0.34	0.32	0.36
369248.24	6410288.11	0.66	0.63	0.7	8.21E-14	NA	4.47E-03	0.33	0.31	0.35
680212.51	6577146.35	0.66	0.63	0.69	1.08E-13	NA	5.19E-03	0.28	0.26	0.29
291262.17	6459206.67	0.66	0.63	0.69	1.69E-15	NA	4.40E-03	0.35	0.33	0.37
565586.81	6298202.51	0.62	0.59	0.65	6.70E-16	NA	4.77E-03	0.36	0.34	0.38
533798.59	6609428.87	0.67	0.64	0.7	4.30E-14	NA	4.59E-03	0.33	0.31	0.35
664673.45	6599286.18	0.64	0.61	0.67	1.39E-14	NA	3.99E-03	0.31	0.29	0.33
560226.39	6606068.5	0.69	0.66	0.72	1.68E-14	NA	4.33E-03	0.31	0.3	0.33
333228.06	6393154.2	0.64	0.61	0.67	1.68E-13	NA	5.12E-03	0.34	0.32	0.36
549720.31	6703366.08	0.68	0.65	0.71	2.41E-14	NA	4.14E-03	0.32	0.3	0.34
408699.46	6226359.87	0.69	0.66	0.72	1.71E-17	NA	4.08E-03	0.33	0.32	0.35
276731.87	6534241.51	0.68	0.65	0.71	5.11E-16	NA	4.75E-03	0.34	0.32	0.36
426893.16	6217424.12	0.67	0.64	0.7	2.87E-15	NA	3.91E-03	0.34	0.32	0.36
688710.58	6682154.02	0.66	0.63	0.69	6.17E-13	NA	4.21E-03	0.32	0.3	0.34
567121.61	6603550.32	0.72	0.69	0.75	2.41E-14	NA	4.36E-03	0.31	0.29	0.32
436842.01	6447849.52	0.64	0.61	0.68	4.24E-14	NA	4.30E-03	0.34	0.32	0.35
431347.17	6483193.47	0.65	0.62	0.69	1.15E-14	NA	4.07E-03	0.33	0.31	0.35
374316.37	6183994.36	0.67	0.63	0.7	8.97E-14	NA	3.64E-03	0.34	0.32	0.36
348752.85	6304204.47	0.63	0.6	0.66	3.41E-13	NA	4.49E-03	0.33	0.32	0.35
524107.7	6700255.24	0.67	0.64	0.7	9.24E-16	NA	4.38E-03	0.32	0.3	0.34
645169.05	6650411.36	0.65	0.62	0.68	1.71E-15	NA	3.76E-03	0.31	0.3	0.33
636807.98	6604603.49	0.65	0.62	0.68	2.44E-15	NA	3.99E-03	0.31	0.29	0.33
489716.3	6538785.09	0.66	0.63	0.69	2.01E-15	NA	4.50E-03	0.34	0.32	0.36
405763.42	6191164.92	0.66	0.63	0.69	1.36E-15	NA	3.84E-03	0.34	0.32	0.36
846647.83	7280625.11	0.63	0.6	0.66	1.15E-15	NA	6.58E-03	0.38	0.36	0.4
363277.53	6150999.45	0.67	0.63	0.7	6.19E-17	NA	3.49E-03	0.34	0.32	0.36
652106.55	6568957.9	0.67	0.64	0.69	1.41E-13	NA	4.62E-03	0.31	0.29	0.32
528595.92	6460555.47	0.66	0.63	0.69	4.93E-14	NA	3.94E-03	0.34	0.32	0.36
614497.94	6701062.85	0.68	0.65	0.72	3.67E-19	NA	3.80E-03	0.33	0.31	0.35
659232.95	6566053.11	0.66	0.63	0.69	9.30E-14	NA	5.03E-03	0.3	0.28	0.31
502014.61	6755828.29	0.67	0.64	0.7	5.57E-13	NA	4.46E-03	0.33	0.31	0.35
507647.31	6417371.36	0.63	0.6	0.66	4.05E-16	NA	4.67E-03	0.35	0.34	0.38
329219.89	6335766.72	0.63	0.6	0.66	4.87E-17	NA	4.59E-03	0.34	0.32	0.36
657213.61	6660129.04	0.66	0.63	0.69	2.83E-16	NA	3.93E-03	0.31	0.3	0.33
477495.52	6817678.91	0.65	0.62	0.68	1.19E-12	NA	4.55E-03	0.34	0.32	0.36
370252.56	6266206.67	0.63	0.6	0.66	5.56E-14	NA	4.48E-03	0.34	0.32	0.36
478023.16	6558716.46	0.67	0.64	0.7	3.23E-16	NA	4.45E-03	0.33	0.31	0.35
451347.43	6580786.59	0.66	0.63	0.69	1.63E-13	NA	4.54E-03	0.33	0.31	0.35
335132.86	6456440.26	0.65	0.62	0.68	2.85E-15	NA	4.58E-03	0.35	0.33	0.37
336356.88	6396116.43	0.64	0.61	0.67	1.91E-15	NA	5.17E-03	0.34	0.32	0.36
349797.13	6429675.69	0.66	0.63	0.7	5.39E-16	NA	4.56E-03	0.34	0.32	0.36
375184.98	6155847.1	0.69	0.65	0.72	2.32E-15	NA	3.23E-03	0.34	0.32	0.36
413375.86	6369421.21	0.63	0.6	0.66	1.52E-13	NA	4.64E-03	0.34	0.32	0.36
381649.77	6238120.1	0.65	0.62	0.68	2.79E-16	NA	4.35E-03	0.34	0.33	0.36
425656.61	6153730.23	0.65	0.62	0.68	2.05E-13	NA	3.86E-03	0.34	0.32	0.36
811775.06	7313418.3	0.63	0.6	0.66	8.54E-13	NA	7.20E-03	0.38	0.36	0.4
367965.94	6177766.35	0.67	0.63	0.7	1.15E-15	NA	3.56E-03	0.34	0.32	0.36
626194.43	6527710.68	0.66	0.63	0.69	3.14E-15	NA	4.63E-03	0.31	0.3	0.33
622338.12	6927333.8	0.62	0.59	0.65	4.05E-13	NA	4.77E-03	0.35	0.33	0.37
650174.42	6638447.01	0.63	0.6	0.66	4.28E-14	NA	3.80E-03	0.3	0.28	0.32
649187.07	6592505.8	0.65	0.62	0.68	4.73E-15	NA	4.19E-03	0.3	0.29	0.32
672385.6	6569887.17	0.65	0.63	0.68	1.16E-15	NA	4.86E-03	0.28	0.26	0.29
378819.01	6266103.21	0.64	0.6	0.67	3.43E-15	NA	4.33E-03	0.34	0.32	0.36
449527.62	6589069.57	0.66	0.63	0.69	8.82E-13	NA	4.61E-03	0.33	0.31	0.35
660985.45	6558934.63	0.67	0.64	0.7	1.44E-13	NA	4.75E-03	0.3	0.28	0.32
579357.36	6491500.85	0.65	0.62	0.68	2.66E-15	NA	4.23E-03	0.33	0.31	0.35
688654.84	6561110.02	0.65	0.62	0.68	1.72E-15	NA	4.42E-03	0.3	0.28	0.32
537763.84	6191075.65	0.64	0.61	0.67	3.72E-17	NA	4.41E-03	0.35	0.33	0.37
686172.64	6613748.92	0.64	0.62	0.67	6.21E-14	NA	4.32E-03	0.3	0.29	0.32
640705.36	6560957.91	0.66	0.63	0.69	5.91E-13	NA	4.61E-03	0.31	0.29	0.33
579390.48	6493996.3	0.65	0.62	0.68	4.19E-14	NA	4.22E-03	0.33	0.31	0.35
337189.36	6411873.36	0.65	0.62	0.69	6.17E-14	NA	5.31E-03	0.34	0.32	0.36
699282.57	6360561	0.64	0.61	0.67	9.08E-16	NA	4.61E-03	0.34	0.32	0.36
677317.49	6627527.6	0.65	0.62	0.68	4.63E-13	NA	4.22E-03	0.31	0.29	0.32
366902.12	6399826.16	0.66	0.63	0.69	1.73E-15	NA	4.53E-03	0.33	0.31	0.35
700596.35	6600952.57	0.65	0.62	0.68	1.41E-14	NA	4.43E-03	0.3	0.29	0.32
513772.61	6649147.96	0.68	0.65	0.71	1.60E-15	NA	4.47E-03	0.32	0.3	0.34
372662.85	6221522.32	0.66	0.63	0.69	3.59E-15	NA	4.19E-03	0.34	0.32	0.36
317809.51	6397784.15	0.62	0.59	0.65	5.97E-13	NA	6.33E-03	0.36	0.34	0.38
475014.24	6559504.36	0.67	0.64	0.7	2.57E-17	NA	4.45E-03	0.33	0.31	0.35
491237.35	6301719.5	0.62	0.59	0.65	9.40E-16	NA	4.29E-03	0.36	0.34	0.38
387429.76	6189132	0.67	0.64	0.7	1.49E-14	NA	3.89E-03	0.34	0.32	0.36
465642.33	7021483.99	0.65	0.62	0.68	2.69E-13	NA	4.76E-03	0.37	0.35	0.39
312389.81	6437965.84	0.66	0.62	0.69	6.15E-15	NA	4.54E-03	0.35	0.33	0.37
658925.83	6574051.66	0.64	0.61	0.67	9.88E-16	NA	4.97E-03	0.29	0.28	0.31
592995.17	6518541.51	0.66	0.63	0.69	2.24E-16	NA	4.31E-03	0.32	0.3	0.34
489577.7	6311175.56	0.61	0.58	0.64	1.61E-13	NA	4.62E-03	0.36	0.34	0.38
358993.25	6260552.5	0.63	0.6	0.66	2.23E-15	NA	4.57E-03	0.35	0.33	0.37
515226.78	6550504.92	0.68	0.65	0.71	9.87E-16	NA	4.39E-03	0.33	0.31	0.35
667077.77	6588372.25	0.63	0.6	0.65	3.09E-14	NA	5.61E-03	0.28	0.27	0.3
654817.4	6577573.07	0.64	0.61	0.67	7.51E-15	NA	4.63E-03	0.3	0.28	0.31
661354.09	6593571.07	0.63	0.6	0.66	2.10E-12	NA	4.31E-03	0.3	0.29	0.32
483086.6	6308112.84	0.61	0.58	0.64	1.22E-14	NA	4.49E-03	0.36	0.34	0.38
533794.21	6483195.34	0.67	0.64	0.71	2.76E-14	NA	3.78E-03	0.34	0.32	0.36
334736.77	6387631.97	0.64	0.61	0.67	2.62E-15	NA	4.88E-03	0.34	0.32	0.36
677079.95	6586760.06	0.64	0.61	0.67	1.60E-14	NA	4.37E-03	0.29	0.27	0.31
629979.62	6685457.69	0.67	0.64	0.7	1.26E-15	NA	3.91E-03	0.32	0.3	0.34
681059.86	6590840.41	0.64	0.61	0.67	6.90E-16	NA	4.52E-03	0.29	0.27	0.31
400241.63	6764700.2	0.66	0.63	0.69	4.01E-16	NA	4.58E-03	0.33	0.32	0.35
653923.65	6641550.29	0.64	0.61	0.67	7.14E-15	NA	3.88E-03	0.31	0.29	0.32
370355.3	6242389.94	0.64	0.61	0.67	2.94E-13	NA	4.76E-03	0.35	0.33	0.37
371107.39	6466378.59	0.66	0.62	0.69	4.27E-15	NA	4.42E-03	0.34	0.32	0.36
693592.4	7019763.53	0.64	0.61	0.68	8.86E-18	NA	5.38E-03	0.37	0.35	0.39
770626.74	7294508.66	0.64	0.61	0.68	1.30E-13	NA	6.48E-03	0.37	0.35	0.4
624537.39	6511531.15	0.66	0.63	0.69	1.03E-13	NA	4.60E-03	0.32	0.3	0.34
529367.95	6716020.94	0.68	0.65	0.71	1.76E-17	NA	4.15E-03	0.32	0.3	0.34
504326.89	6495254.42	0.66	0.63	0.69	2.97E-13	NA	4.06E-03	0.34	0.32	0.36
622042.86	6491620.55	0.65	0.62	0.68	1.02E-14	NA	4.53E-03	0.33	0.31	0.34
525749.91	6559148.4	0.68	0.65	0.71	2.57E-15	NA	4.52E-03	0.33	0.31	0.34
695147.6	6623246.17	0.65	0.62	0.68	6.52E-17	NA	4.34E-03	0.31	0.29	0.32
674071.4	6575951.56	0.63	0.61	0.66	3.24E-13	NA	6.05E-03	0.28	0.26	0.29
439530.63	6234169.74	0.68	0.65	0.71	1.02E-15	NA	3.95E-03	0.35	0.33	0.37
671630.41	6590719.01	0.61	0.58	0.64	1.53E-15	NA	4.59E-03	0.29	0.28	0.31
616988.23	6862270.25	0.64	0.61	0.67	4.19E-13	NA	4.62E-03	0.35	0.33	0.37
467116.98	6407055.33	0.63	0.59	0.66	4.44E-14	NA	4.81E-03	0.35	0.33	0.37
451284.35	6473454.02	0.65	0.62	0.68	9.57E-14	NA	4.09E-03	0.33	0.31	0.35
672512.33	6584146.55	0.63	0.6	0.65	3.69E-13	NA	4.94E-03	0.29	0.27	0.31
315591.27	6382332.32	0.65	0.62	0.68	1.37E-14	NA	4.98E-03	0.34	0.32	0.36
612173.54	6841214.66	0.64	0.61	0.68	2.25E-14	NA	4.47E-03	0.34	0.32	0.36
799158.2	7123253.94	0.65	0.62	0.68	1.34E-15	NA	4.96E-03	0.37	0.35	0.39
419797.87	6340174.48	0.62	0.59	0.65	2.07E-18	NA	4.85E-03	0.35	0.33	0.37
314131.53	6410895.83	0.69	0.66	0.72	6.80E-13	NA	7.68E-03	0.35	0.33	0.37
693729.85	6598173.55	0.65	0.62	0.68	8.04E-13	NA	4.52E-03	0.3	0.28	0.31
432219.72	6346458.21	0.62	0.59	0.65	8.09E-15	NA	4.98E-03	0.35	0.33	0.37
455659.35	6139747.94	0.65	0.62	0.68	1.39E-15	NA	3.99E-03	0.34	0.32	0.36
423574.21	6164909.54	0.65	0.62	0.68	1.42E-13	NA	3.84E-03	0.34	0.32	0.36
434628.91	6402597.44	0.63	0.6	0.66	2.33E-13	NA	4.67E-03	0.34	0.32	0.36
693169.53	6574348.85	0.65	0.62	0.68	3.36E-14	NA	4.54E-03	0.29	0.28	0.31
514586.63	6573407.66	0.72	0.68	0.75	7.60E-14	NA	5.10E-03	0.33	0.31	0.34
580058.7	6379413.04	0.61	0.58	0.64	5.88E-15	NA	5.68E-03	0.37	0.35	0.39
379806.74	6552065.8	0.66	0.63	0.69	5.39E-18	NA	4.46E-03	0.33	0.31	0.35
345174.93	6470039.95	0.65	0.62	0.69	3.85E-16	NA	4.38E-03	0.34	0.32	0.36
306227.27	6414580.56	0.67	0.64	0.7	7.99E-13	NA	6.12E-03	0.35	0.33	0.37
652457.41	6577572.76	0.64	0.61	0.67	7.05E-15	NA	4.53E-03	0.3	0.28	0.32
454528.35	6411863.65	0.62	0.59	0.65	9.92E-13	NA	4.81E-03	0.34	0.33	0.36
368281.13	6175579.58	0.67	0.64	0.7	2.84E-13	NA	3.53E-03	0.34	0.32	0.36
376095.52	6309045.65	0.63	0.6	0.66	1.26E-12	NA	4.56E-03	0.34	0.32	0.36
458163.85	6213013.97	0.67	0.64	0.7	1.08E-13	NA	4.05E-03	0.35	0.33	0.37
438134.46	6169172.14	0.65	0.62	0.68	8.50E-16	NA	3.95E-03	0.35	0.33	0.37
643291.95	6978105.31	0.6	0.57	0.63	1.63E-12	NA	6.95E-03	0.4	0.37	0.42
371563.41	6157997.16	0.68	0.65	0.72	1.57E-14	NA	3.22E-03	0.33	0.31	0.36
367580.51	6160354.2	0.67	0.64	0.71	2.91E-16	NA	3.29E-03	0.33	0.31	0.35
345771.87	6544267.31	0.66	0.63	0.69	1.54E-14	NA	4.49E-03	0.33	0.32	0.35
556547.11	6541887.12	0.66	0.63	0.69	1.78E-13	NA	4.32E-03	0.32	0.3	0.34
496949.1	6383833.14	0.61	0.58	0.64	3.16E-14	NA	5.26E-03	0.37	0.35	0.39
328266.78	6380661.16	0.65	0.62	0.68	7.65E-14	NA	4.60E-03	0.34	0.32	0.36
441344.08	6815175.74	0.65	0.62	0.68	2.42E-17	NA	4.58E-03	0.34	0.32	0.36
458766.07	6395560.64	0.62	0.59	0.65	3.47E-14	NA	5.05E-03	0.35	0.33	0.37
366597.21	6173593.63	0.67	0.64	0.7	1.13E-14	NA	3.52E-03	0.34	0.32	0.36
406343.56	6619697.76	0.66	0.63	0.69	7.15E-16	NA	4.72E-03	0.33	0.31	0.35
449523.88	6260037.62	0.64	0.61	0.68	4.79E-13	NA	4.32E-03	0.35	0.33	0.37
305012.41	6493723.28	0.66	0.63	0.69	3.04E-14	NA	4.41E-03	0.34	0.32	0.36
313327.39	6393722.61	0.64	0.61	0.67	5.04E-14	NA	5.83E-03	0.35	0.33	0.37
569451.9	6780581.18	0.66	0.62	0.69	3.40E-14	NA	4.36E-03	0.34	0.32	0.36
617720.18	6610466.25	0.66	0.63	0.69	1.09E-15	NA	4.03E-03	0.31	0.29	0.32
663866.31	6576582.66	0.63	0.61	0.66	1.85E-13	NA	5.09E-03	0.29	0.27	0.31
458321.45	6219382.76	0.67	0.64	0.7	1.19E-12	NA	4.12E-03	0.35	0.33	0.37
378323.57	6401890.22	0.68	0.65	0.71	1.81E-16	NA	4.52E-03	0.32	0.3	0.33
649313.78	6616446.01	0.64	0.61	0.67	4.74E-14	NA	4.06E-03	0.31	0.29	0.33
320942.58	6409320.7	0.65	0.62	0.68	1.40E-15	NA	6.00E-03	0.35	0.33	0.37
406309.22	6620129.02	0.66	0.63	0.69	9.70E-17	NA	4.72E-03	0.33	0.31	0.35
525013.64	6457420.75	0.65	0.62	0.69	5.83E-13	NA	4.00E-03	0.34	0.32	0.36
472271.24	6571549.4	0.67	0.64	0.7	3.12E-13	NA	4.41E-03	0.32	0.31	0.34
518575.85	6482934.92	0.67	0.64	0.7	1.05E-13	NA	3.88E-03	0.34	0.32	0.36
433289.75	6176503.59	0.65	0.62	0.69	8.52E-15	NA	3.91E-03	0.35	0.33	0.37
435305.52	6166296.28	0.65	0.62	0.68	5.95E-16	NA	3.95E-03	0.35	0.33	0.37
323890.37	6488741.3	0.66	0.63	0.69	3.94E-13	NA	4.40E-03	0.34	0.32	0.36
370328.01	6157577.35	0.68	0.64	0.71	7.75E-15	NA	3.26E-03	0.33	0.31	0.35
666524.52	6590482.68	0.61	0.58	0.63	9.02E-16	NA	4.72E-03	0.29	0.28	0.31
394968.99	6460785.94	0.65	0.62	0.69	1.49E-12	NA	4.37E-03	0.33	0.31	0.35
619316.38	6708021.55	0.69	0.66	0.72	2.59E-14	NA	3.70E-03	0.33	0.31	0.35
710104.63	7207188.2	0.64	0.61	0.68	3.44E-18	NA	5.25E-03	0.37	0.35	0.39
332739.68	6387212.46	0.64	0.61	0.67	3.10E-14	NA	4.87E-03	0.34	0.32	0.36
359478.28	6534204.7	0.66	0.63	0.69	2.62E-14	NA	4.45E-03	0.33	0.32	0.35
527151.12	6224904.46	0.63	0.6	0.66	6.88E-18	NA	4.47E-03	0.35	0.33	0.37
384331.04	6396412.74	0.68	0.65	0.71	2.10E-13	NA	4.46E-03	0.32	0.31	0.34
387408.38	6215236.11	0.67	0.63	0.7	3.17E-15	NA	3.97E-03	0.34	0.32	0.36
615678.22	6620670.78	0.66	0.63	0.69	2.36E-15	NA	4.03E-03	0.31	0.29	0.33
362700.39	6293219.98	0.63	0.6	0.66	1.65E-14	NA	4.54E-03	0.34	0.32	0.35
291526.51	6481144.66	0.66	0.63	0.7	6.54E-13	NA	4.39E-03	0.35	0.33	0.37
486123.25	6954457.15	0.64	0.61	0.67	2.09E-17	NA	5.03E-03	0.35	0.33	0.37
441462.67	6219212.97	0.67	0.64	0.71	2.27E-15	NA	3.98E-03	0.34	0.33	0.37
627146.9	6920087.76	0.62	0.59	0.65	9.97E-14	NA	4.81E-03	0.35	0.33	0.37
656885.21	6607394.57	0.64	0.61	0.67	2.43E-15	NA	4.14E-03	0.31	0.29	0.33
653648.3	6576473.37	0.64	0.62	0.67	1.32E-10	NA	4.61E-03	0.3	0.28	0.32
703817.28	6602344.76	0.65	0.62	0.68	5.72E-16	NA	4.41E-03	0.3	0.29	0.32
643459.96	6539630.33	0.66	0.63	0.69	4.65E-14	NA	4.69E-03	0.31	0.3	0.33
650406.31	7077851.88	0.64	0.61	0.67	3.40E-15	NA	5.40E-03	0.37	0.35	0.39
518944.55	6399327.24	0.62	0.59	0.65	3.04E-16	NA	4.97E-03	0.36	0.34	0.38
321356.82	6356866.1	0.63	0.6	0.66	6.47E-15	NA	4.72E-03	0.34	0.32	0.36
502333.49	6357158.13	0.58	0.55	0.62	3.87E-13	NA	6.39E-03	0.4	0.38	0.42
811888.87	7289995.11	0.63	0.6	0.66	6.40E-17	NA	6.51E-03	0.38	0.36	0.4
506389.76	6202276.79	0.64	0.61	0.67	8.36E-14	NA	4.38E-03	0.35	0.33	0.37
392674.65	6416749.94	0.65	0.62	0.68	2.42E-13	NA	4.47E-03	0.33	0.31	0.35
317080.15	6476643.21	0.65	0.62	0.68	2.03E-14	NA	4.46E-03	0.34	0.32	0.36
378011.61	6209885.72	0.67	0.64	0.7	1.85E-17	NA	3.87E-03	0.34	0.32	0.36
534955.64	6235642.61	0.63	0.6	0.66	8.31E-13	NA	4.54E-03	0.35	0.33	0.37
580822.99	6604120.9	0.68	0.65	0.71	2.79E-12	NA	4.11E-03	0.31	0.29	0.33
380906.39	6653156.64	0.67	0.64	0.7	1.00E-18	NA	4.73E-03	0.33	0.31	0.35
419525.99	6171822.94	0.66	0.62	0.69	2.85E-14	NA	3.83E-03	0.34	0.32	0.36
690371.86	6579447.88	0.66	0.63	0.68	2.45E-14	NA	4.74E-03	0.29	0.28	0.31
664635.57	6562208.65	0.67	0.64	0.7	3.32E-14	NA	4.82E-03	0.29	0.28	0.31
303710.68	6392367.79	0.65	0.62	0.68	2.78E-15	NA	5.50E-03	0.35	0.33	0.37
589120.94	6676341.55	0.68	0.65	0.71	8.12E-15	NA	4.07E-03	0.32	0.3	0.34
587872.81	6618073.89	0.69	0.66	0.72	1.09E-14	NA	3.72E-03	0.31	0.3	0.33
519818.28	6727091.03	0.68	0.65	0.71	5.93E-14	NA	4.07E-03	0.33	0.31	0.35
501918.25	6570555.59	0.69	0.66	0.73	1.77E-14	NA	4.48E-03	0.33	0.31	0.35
367678.31	6499157.51	0.66	0.63	0.69	3.32E-13	NA	4.38E-03	0.34	0.32	0.36
651434.08	6581618.42	0.64	0.62	0.67	6.50E-16	NA	4.44E-03	0.3	0.28	0.32
819577.01	7290275.08	0.63	0.6	0.66	9.18E-18	NA	6.46E-03	0.38	0.36	0.4
464170.82	6230169.8	0.66	0.63	0.69	1.96E-11	NA	4.30E-03	0.35	0.33	0.37
543550.85	6496001.79	0.66	0.63	0.69	6.76E-16	NA	4.07E-03	0.33	0.31	0.35
342404.07	6439831.55	0.66	0.62	0.69	5.15E-15	NA	4.76E-03	0.34	0.32	0.36
561306.08	6584594.95	0.67	0.64	0.7	2.57E-18	NA	4.33E-03	0.32	0.3	0.34
882740.27	7325628.83	0.6	0.57	0.63	9.57E-14	NA	9.33E-03	0.42	0.4	0.44
562661.41	6278242.78	0.62	0.59	0.66	9.62E-17	NA	4.64E-03	0.35	0.33	0.37
495645.15	6722357.96	0.67	0.64	0.7	5.71E-16	NA	4.40E-03	0.32	0.31	0.34
468141.25	6720601.05	0.67	0.64	0.7	3.04E-14	NA	4.50E-03	0.33	0.31	0.35
312195.67	6402500.27	0.63	0.6	0.66	7.13E-16	NA	7.50E-03	0.37	0.35	0.39
563115.08	6585988	0.67	0.64	0.71	2.97E-14	NA	4.33E-03	0.32	0.3	0.34
437838.09	6475721.93	0.65	0.62	0.68	3.63E-16	NA	4.03E-03	0.33	0.32	0.35
412320.8	6564202.45	0.66	0.63	0.69	1.84E-13	NA	4.85E-03	0.33	0.32	0.35
709821.72	6338118.69	0.64	0.61	0.67	1.33E-14	NA	4.51E-03	0.35	0.33	0.37
707702.62	7520842.93	0.64	0.61	0.67	6.68E-15	NA	5.21E-03	0.36	0.34	0.38
623071.23	6917249.88	0.62	0.59	0.65	1.33E-13	NA	4.73E-03	0.34	0.33	0.36
706015.57	7033997.81	0.64	0.61	0.67	1.24E-13	NA	5.30E-03	0.37	0.35	0.39
397202.01	6282230.46	0.63	0.6	0.66	1.55E-12	NA	4.46E-03	0.34	0.32	0.36
625530.99	6714030.43	0.69	0.66	0.73	1.28E-14	NA	3.65E-03	0.33	0.31	0.35
559281.79	6253746.58	0.63	0.6	0.66	1.23E-12	NA	4.50E-03	0.35	0.33	0.37
668335.55	6992206.09	0.62	0.59	0.65	1.04E-14	NA	5.89E-03	0.38	0.36	0.4
492028.87	6304311.87	0.63	0.6	0.67	1.95E-13	NA	4.02E-03	0.36	0.34	0.39
449232.77	6195404.72	0.66	0.63	0.69	2.26E-13	NA	3.94E-03	0.35	0.33	0.37
361100.1	6452319.85	0.66	0.62	0.69	5.06E-15	NA	4.52E-03	0.34	0.32	0.36
671789.87	6589793.46	0.61	0.59	0.64	1.96E-13	NA	4.63E-03	0.29	0.28	0.31
663307.63	6591588.84	0.62	0.59	0.64	1.66E-14	NA	4.56E-03	0.3	0.28	0.32
676793.1	6594251.91	0.63	0.6	0.66	8.02E-13	NA	4.39E-03	0.29	0.28	0.31
546743.39	6234818.33	0.63	0.6	0.66	1.25E-15	NA	4.56E-03	0.35	0.33	0.37
677518.83	6564062.83	0.65	0.62	0.68	1.03E-15	NA	4.34E-03	0.29	0.28	0.31
624117.67	6706369.44	0.69	0.66	0.72	7.60E-13	NA	3.74E-03	0.33	0.31	0.35
480318.11	7000721.74	0.63	0.6	0.66	9.10E-13	NA	5.49E-03	0.35	0.33	0.37
623409.56	7007038.43	0.62	0.59	0.65	5.02E-10	NA	6.58E-03	0.39	0.37	0.41
328824.22	6474847.39	0.66	0.62	0.69	3.74E-20	NA	NA	0.34	0.32	0.36
578753.24	6668426.52	0.68	0.65	0.71	6.34E-13	NA	4.19E-03	0.32	0.3	0.34
575765.59	6724849.66	0.68	0.65	0.71	3.94E-13	NA	3.89E-03	0.33	0.31	0.35
343769.49	6460642.33	0.66	0.62	0.69	3.87E-18	NA	4.47E-03	0.34	0.32	0.36
500839.07	6575521.68	0.69	0.66	0.72	1.62E-14	NA	4.51E-03	0.33	0.31	0.35
559098.45	6826334.42	0.65	0.61	0.68	1.99E-14	NA	4.62E-03	0.35	0.33	0.37
434142.47	6215283.23	0.67	0.64	0.7	1.17E-14	NA	3.90E-03	0.34	0.32	0.36
416870.51	6431621.29	0.65	0.62	0.68	1.57E-14	NA	4.38E-03	0.34	0.32	0.36
306241.47	6466554.1	0.66	0.63	0.69	1.38E-14	NA	4.39E-03	0.34	0.33	0.37
656158.07	6576836.29	0.64	0.61	0.67	1.67E-13	NA	4.71E-03	0.3	0.28	0.31
330586.73	6393788.65	0.64	0.61	0.67	3.28E-14	NA	5.22E-03	0.34	0.32	0.36
378281.11	6607789.4	0.66	0.63	0.69	3.11E-14	NA	4.66E-03	0.33	0.32	0.35
510902.09	6566075.49	0.71	0.67	0.74	2.85E-16	NA	4.73E-03	0.32	0.31	0.34
717026.26	6368167.13	0.64	0.61	0.67	8.06E-15	NA	4.51E-03	0.34	0.32	0.36
697639.93	6571495.18	0.65	0.62	0.68	7.09E-14	NA	4.49E-03	0.3	0.28	0.32
484212.18	6308417.01	0.61	0.58	0.64	4.06E-17	NA	4.43E-03	0.36	0.34	0.38
540144.64	6571352.75	0.67	0.64	0.7	4.65E-15	NA	4.49E-03	0.32	0.31	0.34
608862.26	6919305.15	0.63	0.6	0.66	1.45E-13	NA	4.88E-03	0.35	0.33	0.37
491880.73	6295969.05	0.62	0.59	0.65	2.51E-17	NA	4.54E-03	0.36	0.34	0.38
313115.55	6434346.77	0.66	0.63	0.69	1.03E-13	NA	4.60E-03	0.35	0.33	0.37
428203.33	6456245.65	0.65	0.62	0.68	1.25E-14	NA	4.25E-03	0.33	0.32	0.35
297718.53	6388196.36	0.65	0.62	0.68	3.96E-13	NA	5.20E-03	0.34	0.33	0.36
297639.53	6439845.6	0.66	0.63	0.7	3.63E-15	NA	4.50E-03	0.35	0.33	0.37
451671.52	6561142.72	0.66	0.63	0.69	1.85E-16	NA	4.52E-03	0.33	0.31	0.35
308393.98	6394672.93	0.65	0.62	0.68	1.45E-14	NA	5.92E-03	0.35	0.33	0.37
696986.27	7031067.3	0.65	0.61	0.68	1.07E-15	NA	5.37E-03	0.37	0.35	0.39
340484.59	6401366.24	0.65	0.62	0.68	2.35E-15	NA	5.19E-03	0.34	0.32	0.36
326635.81	6416773.91	0.65	0.62	0.68	2.14E-14	NA	5.37E-03	0.35	0.33	0.36
525027.11	6667418.3	0.69	0.66	0.72	4.59E-14	NA	4.59E-03	0.32	0.3	0.34
460047.18	6577828.67	0.66	0.63	0.69	3.92E-15	NA	4.49E-03	0.33	0.31	0.35
804834.9	7083193.67	0.64	0.61	0.67	1.18E-13	NA	5.12E-03	0.36	0.34	0.38
388900.97	6129064.98	0.66	0.62	0.69	1.06E-12	NA	3.69E-03	0.35	0.33	0.37
439525.85	6503457.74	0.65	0.62	0.68	2.87E-15	NA	4.36E-03	0.34	0.32	0.35
557728.44	6601783.18	0.69	0.66	0.72	5.89E-14	NA	4.40E-03	0.32	0.3	0.33
660748.28	6598063.76	0.64	0.61	0.67	1.14E-16	NA	4.07E-03	0.31	0.29	0.32
373234.96	6407818.98	0.66	0.63	0.69	5.82E-15	NA	4.49E-03	0.33	0.31	0.35
354938.05	6379502.46	0.64	0.61	0.67	1.39E-14	NA	4.70E-03	0.33	0.32	0.35
674085.7	6573222.58	0.65	0.63	0.68	4.78E-14	NA	4.87E-03	0.27	0.26	0.29
436367.12	6330310.49	0.62	0.59	0.65	2.12E-15	NA	5.01E-03	0.35	0.34	0.37
541652.82	6469660.29	0.69	0.65	0.72	1.07E-15	NA	3.56E-03	0.34	0.32	0.36
639224.16	6635753.67	0.65	0.62	0.68	1.45E-12	NA	3.81E-03	0.31	0.29	0.33
649461.41	6622393.1	0.64	0.61	0.67	5.24E-16	NA	4.04E-03	0.31	0.29	0.33
484372.31	6371443.11	0.59	0.56	0.62	9.20E-13	NA	6.27E-03	0.39	0.37	0.42
388676.22	6446640.74	0.66	0.63	0.69	7.14E-15	NA	4.40E-03	0.33	0.32	0.35
482649.68	6996690.04	0.63	0.6	0.66	1.85E-14	NA	5.42E-03	0.35	0.34	0.37
627568.68	6852781.76	0.64	0.61	0.68	1.21E-13	NA	4.56E-03	0.35	0.33	0.37
491452.21	6886682.58	0.65	0.62	0.68	8.41E-14	NA	4.75E-03	0.35	0.33	0.37
574467.99	6473356.87	0.65	0.62	0.68	7.78E-17	NA	4.27E-03	0.33	0.32	0.35
551972.01	6501252.96	0.65	0.62	0.68	3.40E-15	NA	4.11E-03	0.33	0.31	0.35
679596.24	6591159.17	0.64	0.61	0.67	1.60E-15	NA	4.48E-03	0.29	0.27	0.31
415407.5	6444454.96	0.66	0.63	0.69	2.98E-14	NA	4.26E-03	0.34	0.32	0.35
666830.74	6572070.36	0.65	0.62	0.67	7.55E-19	NA	5.16E-03	0.29	0.27	0.3
821550.25	7282973.69	0.63	0.6	0.66	4.22E-17	NA	6.48E-03	0.38	0.36	0.4
616262.53	6572604.24	0.66	0.63	0.69	1.39E-14	NA	4.44E-03	0.31	0.29	0.33
387900.47	6330447.41	0.63	0.6	0.66	2.45E-16	NA	4.65E-03	0.34	0.32	0.36
675149.95	6575254.56	0.64	0.62	0.67	1.60E-15	NA	5.22E-03	0.27	0.26	0.29
619999.49	6521575.43	0.67	0.64	0.7	1.75E-13	NA	4.79E-03	0.31	0.3	0.33
445069.75	6503875.59	0.65	0.62	0.68	1.50E-15	NA	4.34E-03	0.34	0.32	0.35
418614.22	6382274.39	0.63	0.6	0.66	1.41E-18	NA	4.70E-03	0.34	0.32	0.36
672766.3	6567133.1	0.65	0.63	0.68	2.85E-13	NA	4.71E-03	0.28	0.27	0.3
343083.13	6213076.76	0.65	0.62	0.68	2.65E-17	NA	4.01E-03	0.35	0.33	0.37
365733.26	6452801.89	0.66	0.63	0.69	8.02E-16	NA	4.48E-03	0.34	0.32	0.36
637138.58	6732977.15	0.69	0.65	0.72	1.16E-15	NA	3.74E-03	0.34	0.32	0.36
331968.29	6472789.46	0.66	0.63	0.69	7.26E-14	NA	4.38E-03	0.34	0.32	0.36
310006.66	6400972.26	0.64	0.61	0.67	1.21E-15	NA	6.79E-03	0.36	0.34	0.38
478965.87	6151050.51	0.65	0.62	0.68	3.41E-15	NA	4.11E-03	0.35	0.33	0.37
595307.47	6603148.89	0.67	0.64	0.7	5.07E-15	NA	4.14E-03	0.31	0.29	0.33
403365.53	6481358.85	0.65	0.62	0.68	7.03E-14	NA	4.38E-03	0.33	0.31	0.35
310365.6	6410732.02	0.69	0.66	0.73	3.59E-15	NA	7.90E-03	0.35	0.33	0.37
412103.35	6138744.92	0.65	0.62	0.69	3.37E-12	NA	3.76E-03	0.34	0.32	0.36
481905.8	6406400.07	0.63	0.6	0.66	3.45E-13	NA	4.70E-03	0.36	0.34	0.38
591869.67	6584138.94	0.66	0.63	0.69	4.06E-14	NA	4.05E-03	0.31	0.29	0.33
678308.45	6599023.99	0.63	0.6	0.66	1.20E-14	NA	4.38E-03	0.3	0.28	0.31
354208.4	6211949.48	0.66	0.63	0.69	3.78E-14	NA	3.74E-03	0.34	0.32	0.36
295869.59	6427771.26	0.66	0.63	0.69	7.57E-16	NA	4.85E-03	0.35	0.33	0.37
589219.06	6619462.55	0.7	0.66	0.73	2.09E-13	NA	3.66E-03	0.32	0.3	0.33
707049.87	7214328.29	0.64	0.61	0.68	7.13E-15	NA	5.31E-03	0.37	0.35	0.39
499910.29	6661098.77	0.68	0.65	0.71	1.08E-16	NA	4.54E-03	0.32	0.3	0.34
508697.59	6424296.33	0.63	0.6	0.66	1.36E-15	NA	4.57E-03	0.35	0.33	0.37
666733.11	6574461.85	0.64	0.61	0.66	4.00E-18	NA	5.36E-03	0.28	0.27	0.3
383222.19	6392273.89	0.67	0.64	0.7	2.02E-16	NA	4.52E-03	0.32	0.31	0.34
665718.8	6560227.36	0.67	0.64	0.7	6.75E-16	NA	4.72E-03	0.3	0.28	0.31
677377.67	6574702.85	0.65	0.62	0.68	9.05E-17	NA	4.89E-03	0.27	0.26	0.29
344259.1	6369823.56	0.64	0.61	0.67	2.85E-14	NA	4.66E-03	0.34	0.32	0.36
616196.92	6495240.09	0.66	0.62	0.69	7.11E-16	NA	4.49E-03	0.32	0.31	0.34
317751.71	6365320.81	0.63	0.6	0.66	5.65E-15	NA	4.81E-03	0.35	0.33	0.37
733364.66	7093144.8	0.64	0.61	0.67	6.46E-16	NA	5.02E-03	0.36	0.34	0.38
415618.44	6150262	0.65	0.62	0.69	9.50E-15	NA	3.76E-03	0.34	0.32	0.36
366819.39	6142525.95	0.67	0.64	0.71	6.04E-13	NA	3.45E-03	0.34	0.32	0.37
458833.48	6487844.94	0.65	0.62	0.68	1.56E-12	NA	4.24E-03	0.34	0.32	0.36
508722.87	6491030.41	0.66	0.63	0.69	9.25E-16	NA	4.03E-03	0.34	0.32	0.36
669175.51	6578197.03	0.63	0.6	0.66	1.15E-14	NA	5.61E-03	0.28	0.26	0.3
671699.53	6561851.52	0.66	0.63	0.69	1.88E-14	NA	4.58E-03	0.29	0.28	0.31
652664.04	6956200.52	0.62	0.59	0.65	1.68E-15	NA	5.56E-03	0.37	0.35	0.39
387214	6186723.75	0.67	0.64	0.7	2.87E-15	NA	3.80E-03	0.34	0.32	0.36
656387.6	6636611.28	0.64	0.61	0.67	7.81E-15	NA	3.95E-03	0.31	0.29	0.32
656549.5	6605093.8	0.64	0.61	0.67	7.89E-16	NA	4.05E-03	0.31	0.29	0.33
378708.26	6450559.12	0.66	0.62	0.69	5.64E-16	NA	4.44E-03	0.33	0.32	0.35
342125.13	6403710.65	0.65	0.62	0.68	1.23E-14	NA	5.15E-03	0.34	0.32	0.36
690679.92	6588582.63	0.65	0.62	0.68	1.03E-16	NA	4.54E-03	0.29	0.28	0.31
583230.34	6602449.93	0.68	0.65	0.71	2.07E-17	NA	4.11E-03	0.31	0.29	0.33
519169.83	6566455.6	0.69	0.66	0.72	3.65E-14	NA	4.59E-03	0.32	0.31	0.34
397440.57	6613551.3	0.66	0.63	0.69	3.43E-15	NA	4.75E-03	0.33	0.31	0.35
577344.31	6301678.22	0.62	0.59	0.65	1.57E-13	NA	4.82E-03	0.35	0.34	0.38
392851.7	6152873.82	0.67	0.63	0.7	1.15E-12	NA	3.53E-03	0.34	0.32	0.37
489344.87	6665311.81	0.68	0.65	0.71	1.83E-16	NA	4.51E-03	0.32	0.31	0.34
592769.69	6269487.64	0.63	0.6	0.66	1.81E-15	NA	4.60E-03	0.35	0.33	0.37
494746.34	6502973.58	0.66	0.63	0.7	1.81E-14	NA	4.02E-03	0.34	0.32	0.36
633102.61	6629272.38	0.65	0.62	0.68	1.35E-16	NA	3.93E-03	0.31	0.29	0.33
322736.74	6403842.6	0.63	0.6	0.66	5.42E-15	NA	6.31E-03	0.36	0.34	0.38
386530.11	6196313.86	0.67	0.64	0.71	8.96E-12	NA	3.91E-03	0.34	0.32	0.36
655580.49	6596086.18	0.65	0.62	0.68	1.73E-14	NA	4.04E-03	0.31	0.29	0.32
493356.63	6375214.54	0.6	0.57	0.63	1.10E-14	NA	5.71E-03	0.38	0.36	0.4
338983.61	6616819.44	0.66	0.63	0.69	1.74E-14	NA	4.50E-03	0.34	0.32	0.36
491652.59	6598930.08	0.67	0.64	0.7	1.01E-13	NA	4.51E-03	0.33	0.31	0.35
374563.13	6329959.27	0.63	0.6	0.66	1.56E-13	NA	4.63E-03	0.34	0.32	0.36
371483.65	6141422.26	0.68	0.65	0.72	2.67E-13	NA	3.27E-03	0.34	0.32	0.36
623073.75	6931123.53	0.62	0.59	0.65	2.25E-13	NA	4.90E-03	0.35	0.33	0.37
636316.16	6668128.07	0.66	0.63	0.69	6.09E-13	NA	3.90E-03	0.32	0.3	0.34
319137.34	6378581.6	0.65	0.62	0.68	2.75E-14	NA	4.66E-03	0.34	0.32	0.36
485882.64	6759442.71	0.67	0.63	0.7	4.60E-14	NA	4.64E-03	0.33	0.31	0.35
474896.06	6574591.3	0.67	0.64	0.7	4.48E-12	NA	4.42E-03	0.32	0.3	0.34
317425.01	6410223.15	0.66	0.63	0.69	1.02E-15	NA	6.44E-03	0.36	0.34	0.38
355264.74	6232789.43	0.61	0.58	0.65	1.27E-14	NA	5.16E-03	0.37	0.35	0.39
373634.82	6542681.07	0.66	0.63	0.69	5.26E-15	NA	4.45E-03	0.33	0.32	0.35
622962.62	6305819.92	0.63	0.6	0.66	7.73E-15	NA	4.82E-03	0.35	0.33	0.37
448845.51	6297285.99	0.63	0.59	0.66	1.64E-12	NA	4.61E-03	0.35	0.33	0.37
531467.88	6512195.96	0.66	0.63	0.69	1.12E-14	NA	4.17E-03	0.33	0.31	0.35
485747.76	6325511.65	0.61	0.58	0.64	1.30E-13	NA	4.99E-03	0.36	0.34	0.38
526309.86	6360271.73	0.6	0.57	0.64	1.67E-14	NA	5.62E-03	0.38	0.36	0.4
370206.82	6179601.5	0.67	0.63	0.7	2.36E-15	NA	3.57E-03	0.34	0.32	0.36
584205.04	6310753.69	0.62	0.59	0.65	2.30E-15	NA	4.96E-03	0.36	0.34	0.38
567444.81	6381121.99	0.61	0.58	0.64	1.21E-14	NA	5.63E-03	0.37	0.35	0.39
578748.73	6616449.05	0.68	0.65	0.71	1.32E-11	NA	4.05E-03	0.31	0.29	0.33
318974.76	6409184.72	0.65	0.62	0.69	3.98E-15	NA	6.20E-03	0.36	0.34	0.38
630257.71	6519900.91	0.66	0.63	0.69	3.22E-15	NA	4.62E-03	0.32	0.3	0.33
450416.7	6205239.01	0.67	0.63	0.7	3.92E-13	NA	3.93E-03	0.35	0.33	0.37
399214.77	6244505.35	0.65	0.62	0.68	5.07E-16	NA	4.20E-03	0.34	0.32	0.36
650741.41	6574374.6	0.65	0.62	0.68	1.79E-13	NA	4.57E-03	0.3	0.29	0.32
680139.41	6582481.83	0.65	0.63	0.68	3.06E-15	NA	5.38E-03	0.28	0.26	0.29
559131.1	6662705.88	0.69	0.66	0.72	1.15E-16	NA	4.43E-03	0.32	0.3	0.34
708287.28	6358124.48	0.64	0.61	0.67	1.04E-12	NA	4.51E-03	0.34	0.33	0.37
693943.97	6564268.8	0.65	0.62	0.68	3.94E-14	NA	4.51E-03	0.3	0.28	0.32
356334.13	6236024.96	0.58	0.55	0.61	5.58E-13	NA	7.07E-03	0.41	0.39	0.43
660634.12	6563425.12	0.67	0.64	0.7	4.55E-14	NA	4.92E-03	0.3	0.28	0.31
438064.38	6604975.46	0.66	0.63	0.69	3.64E-17	NA	4.72E-03	0.33	0.31	0.35
674071.35	6580908.72	0.64	0.61	0.66	7.74E-13	NA	5.36E-03	0.28	0.26	0.29
390565.83	6173193.9	0.67	0.64	0.71	2.64E-15	NA	3.44E-03	0.34	0.32	0.36
413309.7	6437729.87	0.66	0.63	0.69	2.60E-14	NA	4.36E-03	0.34	0.32	0.35
462311.01	6187296.47	0.67	0.64	0.71	1.79E-15	NA	3.72E-03	0.36	0.34	0.38
668887.58	6602256.4	0.63	0.6	0.66	3.95E-14	NA	4.16E-03	0.3	0.29	0.32
304451.66	6410516.32	0.66	0.63	0.69	4.80E-15	NA	6.08E-03	0.35	0.33	0.37
331625.67	6403818.63	0.65	0.62	0.68	4.36E-14	NA	5.76E-03	0.34	0.32	0.36
334987.6	6380396.8	0.64	0.61	0.67	8.89E-15	NA	4.70E-03	0.34	0.32	0.36
651729.73	6658310.49	0.66	0.63	0.69	7.11E-15	NA	3.80E-03	0.31	0.3	0.33
387857.47	6170901.7	0.69	0.65	0.72	2.91E-16	NA	3.29E-03	0.34	0.32	0.37
803522.35	7205762.34	0.64	0.61	0.67	2.28E-13	NA	5.56E-03	0.37	0.35	0.39
670043.14	6922250.24	0.63	0.6	0.66	4.00E-16	NA	5.03E-03	0.36	0.34	0.38
622190.85	6911280.62	0.63	0.6	0.66	2.27E-14	NA	4.76E-03	0.35	0.33	0.37
332918.66	6407292.8	0.65	0.62	0.68	4.48E-15	NA	5.79E-03	0.34	0.32	0.36
519600.79	7085838.19	0.63	0.6	0.66	5.04E-17	NA	5.83E-03	0.37	0.35	0.39
665303.74	6595281.59	0.61	0.58	0.64	2.19E-14	NA	4.43E-03	0.3	0.28	0.32
547764.24	6590834.74	0.67	0.64	0.71	3.20E-14	NA	4.49E-03	0.32	0.31	0.34
564147.93	6715413.74	0.68	0.65	0.71	3.73E-18	NA	4.02E-03	0.32	0.31	0.34
345501.95	6341753.46	0.62	0.59	0.65	3.24E-12	NA	5.23E-03	0.36	0.34	0.38
323067.09	6409063.81	0.65	0.62	0.68	7.20E-14	NA	5.93E-03	0.35	0.33	0.37
313294.91	6418282.48	0.67	0.64	0.7	1.13E-15	NA	5.97E-03	0.34	0.32	0.36
625206.52	6561078.5	0.67	0.64	0.7	3.81E-13	NA	4.85E-03	0.31	0.29	0.33
711661.65	6378085.67	0.64	0.61	0.67	5.12E-16	NA	4.61E-03	0.34	0.32	0.36
527430.33	6473953.66	0.67	0.64	0.7	4.67E-15	NA	3.75E-03	0.34	0.32	0.36
658929.27	6595008.06	0.65	0.62	0.68	3.13E-15	NA	4.17E-03	0.3	0.29	0.32
591533.49	6323309.82	0.62	0.59	0.65	2.58E-15	NA	5.13E-03	0.36	0.34	0.38
675634.14	6582515.68	0.64	0.61	0.66	1.65E-14	NA	4.94E-03	0.28	0.26	0.3
564122.33	6237335.52	0.63	0.6	0.66	1.72E-13	NA	4.54E-03	0.35	0.33	0.37
454848.27	6570589.13	0.66	0.63	0.69	9.98E-17	NA	4.49E-03	0.33	0.31	0.35
526778.62	7070345.99	0.62	0.59	0.65	2.65E-13	NA	6.33E-03	0.39	0.37	0.41
522460.05	6695145.23	0.68	0.65	0.71	1.93E-13	NA	4.37E-03	0.32	0.3	0.34
390750.81	6157340.9	0.67	0.64	0.71	8.81E-16	NA	3.45E-03	0.34	0.32	0.36
411536.98	6570139.5	0.65	0.62	0.69	4.91E-13	NA	5.05E-03	0.34	0.32	0.35
321976.59	6448381.66	0.66	0.62	0.69	7.18E-15	NA	4.56E-03	0.34	0.33	0.36
458358.64	6542083.7	0.66	0.63	0.69	5.62E-14	NA	4.46E-03	0.33	0.32	0.35
800116.47	7204921.07	0.64	0.61	0.67	2.55E-14	NA	5.54E-03	0.37	0.35	0.39
425908.35	6487621.57	0.65	0.62	0.68	9.52E-13	NA	4.23E-03	0.33	0.31	0.35
299769.21	6369713.12	0.64	0.61	0.68	8.67E-16	NA	4.86E-03	0.34	0.32	0.36
618936.77	6933466.33	0.63	0.6	0.66	9.24E-16	NA	4.87E-03	0.36	0.34	0.38
647090.05	6570480.15	0.66	0.63	0.69	4.29E-12	NA	4.55E-03	0.31	0.29	0.32
351102.92	6436430.05	0.66	0.63	0.69	1.83E-14	NA	4.58E-03	0.34	0.32	0.36
735971.02	7103283.18	0.64	0.6	0.67	2.81E-16	NA	5.15E-03	0.36	0.34	0.38
656188.55	6595909.52	0.65	0.62	0.68	1.83E-14	NA	4.04E-03	0.31	0.29	0.32
716259.41	6633947.07	0.66	0.63	0.69	2.44E-13	NA	4.34E-03	0.31	0.29	0.33
417067.66	7020417.49	0.64	0.61	0.67	3.58E-17	NA	4.94E-03	0.35	0.33	0.37
455162.89	6238427.07	0.68	0.65	0.72	7.64E-14	NA	4.45E-03	0.35	0.33	0.37
583815.97	6519378.05	0.66	0.63	0.69	2.48E-14	NA	4.28E-03	0.32	0.3	0.34
666143.5	6595827.51	0.61	0.58	0.64	3.75E-15	NA	4.44E-03	0.3	0.29	0.32
521463.65	6571246.79	0.69	0.66	0.72	1.35E-17	NA	4.65E-03	0.32	0.31	0.34
691115.16	6593333.35	0.65	0.62	0.68	7.65E-14	NA	4.43E-03	0.29	0.28	0.31
614924.03	6832269.77	0.65	0.62	0.68	3.83E-13	NA	4.45E-03	0.34	0.33	0.36
414120.07	6599300.06	0.65	0.62	0.69	3.78E-15	NA	5.21E-03	0.33	0.31	0.35
544322.08	6494505.56	0.66	0.63	0.69	2.25E-15	NA	4.10E-03	0.33	0.31	0.35
373175.05	6236766.16	0.65	0.62	0.68	4.76E-17	NA	4.62E-03	0.35	0.33	0.37
538311.96	6478293.63	0.68	0.65	0.71	3.84E-14	NA	3.68E-03	0.34	0.32	0.36
460956.82	6617633.7	0.67	0.64	0.7	2.74E-14	NA	4.58E-03	0.33	0.31	0.35
427118.51	6166744.55	0.65	0.62	0.68	5.40E-13	NA	3.89E-03	0.35	0.33	0.37
578831.79	6600151.07	0.68	0.65	0.71	1.83E-13	NA	4.16E-03	0.31	0.29	0.33
355912.7	6404900.7	0.66	0.63	0.69	1.91E-16	NA	4.64E-03	0.33	0.32	0.35
442516.9	6336632.83	0.6	0.57	0.63	5.28E-17	NA	5.96E-03	0.37	0.35	0.39
531639.58	6629264.23	0.68	0.64	0.71	4.87E-15	NA	4.45E-03	0.32	0.31	0.34
664732.6	6600030.88	0.67	0.63	0.7	1.23E-17	NA	3.61E-03	0.31	0.29	0.33
623788.09	6462675.16	0.65	0.62	0.68	5.54E-14	NA	4.64E-03	0.33	0.32	0.35
368863.37	6442594.8	0.66	0.63	0.69	1.25E-12	NA	4.58E-03	0.33	0.32	0.35
329717.81	6409453.27	0.65	0.62	0.68	2.76E-14	NA	5.69E-03	0.35	0.33	0.36
722754.37	7030021.35	0.64	0.61	0.67	2.00E-17	NA	5.21E-03	0.36	0.34	0.39
677270.55	6532317.67	0.66	0.63	0.69	1.67E-14	NA	4.47E-03	0.31	0.29	0.33
517315.97	6422149	0.63	0.6	0.66	6.43E-15	NA	4.61E-03	0.35	0.33	0.37
352103.66	6326538.1	0.63	0.6	0.66	1.04E-14	NA	4.65E-03	0.34	0.32	0.36
434306.52	6500483.63	0.65	0.62	0.68	1.80E-15	NA	4.35E-03	0.33	0.32	0.35
446653.12	6383498.27	0.62	0.59	0.65	4.63E-16	NA	4.84E-03	0.35	0.33	0.37
437783.23	6228242.11	0.68	0.64	0.71	6.93E-15	NA	3.98E-03	0.35	0.33	0.37
593873.35	6924050.14	0.63	0.6	0.66	1.93E-15	NA	5.05E-03	0.36	0.34	0.38
392015	6156479.67	0.67	0.64	0.7	9.07E-17	NA	3.48E-03	0.34	0.32	0.36
671358.42	6577947.47	0.65	0.62	0.68	7.61E-13	NA	5.68E-03	0.27	0.26	0.29
679868.22	6561472.1	0.67	0.64	0.7	1.44E-12	NA	4.19E-03	0.29	0.28	0.31
595579.93	6547625.08	0.66	0.63	0.69	2.40E-12	NA	4.34E-03	0.31	0.3	0.33
381547.69	6189976.36	0.69	0.66	0.72	4.36E-14	NA	4.12E-03	0.33	0.32	0.36
662326.31	6607258.18	0.63	0.6	0.66	4.16E-15	NA	4.25E-03	0.31	0.29	0.33
630421.22	6636375.54	0.66	0.63	0.69	2.34E-15	NA	3.90E-03	0.31	0.29	0.33
688907.74	6569912.68	0.64	0.62	0.67	2.98E-13	NA	4.62E-03	0.29	0.27	0.31
460638.02	6384480.91	0.62	0.59	0.65	1.41E-14	NA	4.96E-03	0.36	0.34	0.38
407467.76	6803511.86	0.65	0.62	0.69	3.01E-14	NA	4.63E-03	0.34	0.32	0.36
523420.08	6232867.8	0.63	0.6	0.66	1.52E-14	NA	4.53E-03	0.35	0.33	0.37
355052.67	6466317.54	0.66	0.63	0.69	1.17E-16	NA	4.43E-03	0.34	0.32	0.36
424758.82	6634092.53	0.66	0.63	0.69	1.31E-16	NA	4.63E-03	0.33	0.31	0.35
388246.33	6193254.49	0.67	0.64	0.7	2.81E-13	NA	3.94E-03	0.34	0.32	0.36
659327.92	6958893.47	0.62	0.59	0.65	1.16E-16	NA	5.57E-03	0.37	0.35	0.39
444648.36	6302071.2	0.62	0.59	0.66	2.02E-14	NA	4.63E-03	0.35	0.33	0.37
643882.87	6545004.98	0.66	0.63	0.69	1.49E-13	NA	4.71E-03	0.31	0.29	0.33
680847.87	6630038.31	0.65	0.62	0.68	1.49E-13	NA	4.26E-03	0.31	0.29	0.33
394625.29	6598585.07	0.66	0.63	0.69	5.56E-14	NA	4.87E-03	0.33	0.31	0.35
640670.83	6628553.38	0.65	0.62	0.68	1.40E-12	NA	3.91E-03	0.31	0.29	0.32
548028.33	6429338.13	0.64	0.61	0.67	6.01E-14	NA	4.58E-03	0.35	0.33	0.37
605732.76	6785921.35	0.66	0.63	0.69	4.62E-13	NA	4.24E-03	0.34	0.32	0.36
441692.44	6211700.27	0.67	0.64	0.7	4.23E-16	NA	3.87E-03	0.34	0.32	0.36
344240.3	6376367.24	0.64	0.61	0.67	2.32E-17	NA	4.67E-03	0.34	0.32	0.36
554877.65	6213385.15	0.63	0.6	0.67	2.00E-16	NA	4.50E-03	0.35	0.33	0.37
431093.05	6329509.8	0.62	0.59	0.65	2.53E-15	NA	4.89E-03	0.35	0.33	0.37
549555.1	6458986.73	0.66	0.63	0.69	4.44E-15	NA	4.03E-03	0.34	0.32	0.36
657393.42	6493952.26	0.65	0.62	0.68	1.00E-14	NA	4.59E-03	0.32	0.31	0.34
377546.71	6407521.5	0.66	0.63	0.69	1.88E-13	NA	4.51E-03	0.33	0.31	0.34
553247.78	6545079.85	0.66	0.63	0.69	2.41E-15	NA	4.34E-03	0.32	0.3	0.34
530240.18	6505234.12	0.66	0.63	0.69	7.99E-15	NA	4.13E-03	0.33	0.31	0.35
491315.6	6604779.26	0.67	0.64	0.7	9.00E-14	NA	4.51E-03	0.33	0.31	0.35
480058.65	6622941.24	0.67	0.64	0.7	2.95E-15	NA	4.50E-03	0.33	0.31	0.35
711610.58	6643349.94	0.66	0.63	0.69	2.08E-13	NA	4.32E-03	0.31	0.3	0.33
696784.53	6560579.32	0.65	0.62	0.68	1.57E-13	NA	4.49E-03	0.3	0.29	0.32
679206.13	7272775.6	0.64	0.61	0.67	2.40E-16	NA	5.40E-03	0.37	0.35	0.39
503324.05	6523060.44	0.66	0.63	0.69	2.34E-12	NA	4.44E-03	0.34	0.32	0.36
291130.24	6374632.06	0.65	0.62	0.68	1.37E-16	NA	4.91E-03	0.34	0.32	0.36
766716.78	7104241.55	0.64	0.61	0.67	1.19E-15	NA	5.34E-03	0.37	0.35	0.39
569000.4	6545775.38	0.66	0.63	0.69	9.04E-15	NA	4.32E-03	0.32	0.3	0.34
580293.76	6289151.4	0.63	0.59	0.66	4.94E-14	NA	4.59E-03	0.35	0.33	0.37
653797.65	6563001.04	0.67	0.64	0.7	5.17E-14	NA	4.58E-03	0.31	0.29	0.33
435693.91	6232814.85	0.68	0.65	0.71	1.72E-16	NA	3.88E-03	0.35	0.33	0.37
367827.05	6188804.15	0.67	0.64	0.71	2.17E-13	NA	3.62E-03	0.34	0.32	0.36
442009.18	6595964.33	0.66	0.63	0.69	1.87E-14	NA	4.71E-03	0.33	0.31	0.35
658804.72	6703942.72	0.67	0.64	0.7	4.52E-14	NA	3.99E-03	0.32	0.31	0.34
545036.36	6475572.91	0.67	0.64	0.7	6.24E-15	NA	3.80E-03	0.34	0.32	0.36
662933.51	6551013.58	0.68	0.65	0.71	5.38E-21	NA	NA	0.3	0.28	0.32
469067.29	6277644.32	0.63	0.6	0.66	3.14E-13	NA	4.54E-03	0.35	0.33	0.37
318665.25	6410093.63	0.66	0.63	0.69	4.26E-16	NA	6.24E-03	0.36	0.34	0.38
671872.39	6613847.99	0.64	0.61	0.67	2.84E-14	NA	4.30E-03	0.31	0.29	0.32
449160.36	6480375.89	0.65	0.62	0.68	9.41E-15	NA	4.14E-03	0.33	0.31	0.35
642278.29	6563031.93	0.66	0.63	0.69	5.31E-12	NA	4.60E-03	0.31	0.29	0.33
646311.83	6618224.77	0.64	0.61	0.67	4.61E-13	NA	4.03E-03	0.31	0.29	0.33
549161.18	6408011.78	0.62	0.59	0.66	1.30E-13	NA	4.93E-03	0.36	0.34	0.38
426356.34	6569067.39	0.66	0.63	0.69	2.52E-15	NA	4.85E-03	0.33	0.31	0.35
503019.35	6298093.04	0.62	0.59	0.65	3.17E-14	NA	4.66E-03	0.36	0.34	0.38
838496.3	7291134.22	0.63	0.6	0.66	8.64E-18	NA	6.75E-03	0.38	0.36	0.4
505897.45	6489909.41	0.66	0.63	0.69	3.48E-14	NA	4.01E-03	0.33	0.31	0.35
782493.1	7200409.29	0.63	0.6	0.67	8.63E-15	NA	5.60E-03	0.37	0.35	0.39
532255.43	6512874	0.66	0.63	0.69	1.80E-12	NA	4.18E-03	0.33	0.31	0.35
367034.23	6610148.49	0.66	0.63	0.69	5.97E-19	NA	4.56E-03	0.33	0.32	0.35
612767.01	6724564.59	0.75	0.71	0.78	1.26E-12	NA	3.16E-03	0.34	0.32	0.37
652348.44	6580795.31	0.64	0.62	0.67	1.17E-15	NA	4.41E-03	0.3	0.28	0.32
459243.42	6426056.12	0.63	0.6	0.66	5.16E-14	NA	4.52E-03	0.34	0.32	0.36
658920.19	6604511.05	0.64	0.61	0.67	3.93E-13	NA	4.07E-03	0.31	0.29	0.33
569023.41	6489642.28	0.64	0.61	0.67	7.18E-15	NA	4.13E-03	0.33	0.31	0.35
581844.2	6575306.16	0.67	0.64	0.7	3.59E-15	NA	4.10E-03	0.31	0.3	0.33
454637.95	6299130.59	0.62	0.59	0.65	2.73E-12	NA	4.64E-03	0.35	0.33	0.37
632260.75	6716691.87	0.69	0.66	0.72	6.15E-17	NA	3.70E-03	0.33	0.31	0.35
477136.34	6747761.24	0.66	0.63	0.69	1.41E-15	NA	4.51E-03	0.33	0.31	0.35
479839.54	6211515.61	0.64	0.61	0.67	2.80E-13	NA	4.31E-03	0.35	0.33	0.38
363597.93	6268195.36	0.63	0.6	0.66	4.35E-16	NA	4.51E-03	0.34	0.32	0.36
371009.16	6445332.81	0.66	0.63	0.69	1.64E-13	NA	4.57E-03	0.33	0.32	0.35
355928.85	6565991.24	0.66	0.63	0.69	1.03E-13	NA	4.54E-03	0.33	0.32	0.35
365744.88	6152226.31	0.67	0.64	0.7	2.30E-14	NA	3.43E-03	0.34	0.32	0.36
810415.71	7299640.52	0.63	0.59	0.66	5.23E-15	NA	6.65E-03	0.38	0.36	0.4
677329.45	7042997.7	0.64	0.61	0.67	1.64E-14	NA	5.46E-03	0.37	0.35	0.39
762331.42	7092264.65	0.57	0.54	0.6	1.04E-13	NA	1.14E-02	0.45	0.42	0.47
335248.93	6336721.36	0.63	0.6	0.66	1.13E-15	NA	4.54E-03	0.34	0.32	0.36
410229.99	6437491.45	0.66	0.63	0.69	1.57E-19	NA	NA	0.33	0.32	0.35
807971.55	7322885.37	0.64	0.61	0.67	3.54E-15	NA	7.04E-03	0.38	0.36	0.4
595399.47	6295878.28	0.62	0.59	0.66	1.00E-14	NA	4.76E-03	0.35	0.33	0.37
422524.98	6353515.53	0.62	0.59	0.65	2.04E-16	NA	4.85E-03	0.35	0.33	0.37
377393.58	6180223.22	0.66	0.63	0.7	2.39E-14	NA	3.58E-03	0.33	0.31	0.36
610188.08	6749138.82	0.68	0.65	0.72	6.66E-15	NA	3.76E-03	0.34	0.32	0.36
340599.84	6533103.28	0.66	0.63	0.69	3.16E-15	NA	4.46E-03	0.33	0.32	0.35
363781.89	6218390.75	0.65	0.62	0.69	7.25E-16	NA	4.01E-03	0.34	0.32	0.36
397474.61	6195594.36	0.67	0.63	0.7	1.66E-13	NA	3.90E-03	0.35	0.33	0.37
592905.56	6565435.5	0.66	0.63	0.69	7.77E-15	NA	4.26E-03	0.31	0.3	0.33
605017.94	6631136.92	0.67	0.64	0.7	3.21E-16	NA	4.00E-03	0.31	0.3	0.33
566012.66	6772950.37	0.66	0.63	0.69	3.12E-13	NA	4.28E-03	0.34	0.32	0.36
672868.23	6566334.33	0.65	0.63	0.68	1.64E-14	NA	4.68E-03	0.29	0.27	0.3
365728.74	6615199.94	0.65	0.62	0.69	5.71E-15	NA	4.53E-03	0.34	0.32	0.36
335608.4	6382254.77	0.64	0.61	0.67	2.75E-16	NA	4.75E-03	0.34	0.32	0.36
357710.56	6244706.97	0.62	0.59	0.65	1.29E-15	NA	4.96E-03	0.36	0.34	0.38
782943.64	7202241.91	0.64	0.6	0.67	1.33E-15	NA	5.63E-03	0.37	0.35	0.39
620430.3	6557657.8	0.67	0.64	0.7	8.01E-14	NA	4.87E-03	0.31	0.29	0.33
826991.14	7320224.29	0.62	0.59	0.66	5.38E-14	NA	6.96E-03	0.38	0.36	0.4
671675.75	6573545.27	0.66	0.63	0.68	2.37E-15	NA	5.06E-03	0.27	0.26	0.29
493666.71	7003534.88	0.63	0.6	0.66	4.47E-16	NA	5.50E-03	0.36	0.34	0.38
606842.06	6735618.84	0.7	0.67	0.74	1.79E-17	NA	3.51E-03	0.34	0.32	0.36
593591.6	6412634.52	0.62	0.59	0.65	4.42E-16	NA	5.51E-03	0.36	0.35	0.39
484527.33	6523159.45	0.66	0.63	0.69	7.16E-16	NA	4.45E-03	0.34	0.32	0.36
350513.36	6405832.16	0.66	0.63	0.69	1.86E-16	NA	4.76E-03	0.34	0.32	0.35
700795.24	6608580.33	0.65	0.62	0.68	1.31E-13	NA	4.39E-03	0.3	0.29	0.32
525988.9	6377126.06	0.61	0.58	0.64	9.99E-17	NA	5.44E-03	0.37	0.35	0.39
401716.88	6156189.15	0.66	0.63	0.7	3.94E-17	NA	3.62E-03	0.34	0.32	0.37
371765.21	6154438.43	0.68	0.64	0.71	1.55E-16	NA	3.29E-03	0.34	0.32	0.36
335180.97	6396972.7	0.64	0.61	0.67	2.55E-16	NA	5.26E-03	0.34	0.32	0.36
638584.08	6633589.98	0.65	0.62	0.68	1.02E-15	NA	3.85E-03	0.31	0.29	0.33
377534.89	6160948.63	0.76	0.72	0.8	1.52E-12	NA	2.97E-03	0.34	0.32	0.36
350021.7	6225943.05	0.63	0.6	0.66	4.98E-17	NA	4.28E-03	0.35	0.33	0.37
346552.37	6332527.47	0.63	0.6	0.66	7.20E-15	NA	4.75E-03	0.34	0.33	0.36
585897.68	6564969.09	0.66	0.63	0.69	3.59E-13	NA	4.24E-03	0.31	0.3	0.33
555554.53	6482576.42	0.65	0.62	0.69	3.18E-13	NA	4.07E-03	0.33	0.32	0.35
437867.39	6488627.87	0.65	0.62	0.68	2.93E-15	NA	4.20E-03	0.33	0.31	0.35
317416.33	6439216.72	0.66	0.63	0.69	4.93E-15	NA	4.62E-03	0.34	0.33	0.36
454688.9	6479684.81	0.65	0.62	0.68	4.73E-14	NA	4.17E-03	0.33	0.32	0.35
495777.29	6713745.61	0.68	0.65	0.71	1.92E-16	NA	4.42E-03	0.32	0.3	0.34
317885.23	6384487.59	0.65	0.62	0.68	3.57E-14	NA	5.03E-03	0.34	0.32	0.36
340761.97	6335464.91	0.63	0.6	0.66	1.64E-15	NA	4.69E-03	0.34	0.32	0.36
707678.24	6556955.06	0.65	0.62	0.68	2.37E-13	NA	4.47E-03	0.31	0.29	0.33
510355.32	6567203.91	0.71	0.68	0.74	3.02E-15	NA	4.76E-03	0.33	0.31	0.35
333412.67	6415429.86	0.65	0.62	0.68	6.12E-13	NA	5.23E-03	0.34	0.32	0.36
487369.18	6667029.82	0.68	0.64	0.71	8.10E-14	NA	4.51E-03	0.32	0.31	0.34
333501.49	6434417.38	0.66	0.63	0.69	8.69E-16	NA	4.84E-03	0.34	0.32	0.36
625164.97	6923820.01	0.62	0.59	0.65	2.26E-13	NA	4.79E-03	0.35	0.33	0.37
290968.78	6508555.39	0.66	0.63	0.69	1.79E-15	NA	4.47E-03	0.34	0.32	0.36
693063.11	6616380.55	0.65	0.62	0.68	1.94E-15	NA	4.35E-03	0.3	0.29	0.32
578405.39	6603643.85	0.69	0.65	0.72	1.36E-13	NA	4.13E-03	0.31	0.29	0.33
503678.33	7046475.62	0.62	0.59	0.65	4.08E-15	NA	5.90E-03	0.38	0.36	0.4
374764.96	6449496.26	0.66	0.63	0.69	3.62E-13	NA	4.47E-03	0.33	0.32	0.35
667064.04	6627690.73	0.64	0.61	0.67	8.84E-17	NA	4.16E-03	0.31	0.29	0.33
324306.51	6417078.93	0.65	0.62	0.68	2.35E-14	NA	5.54E-03	0.35	0.33	0.37
398855.8	6193871.38	0.67	0.64	0.7	2.67E-18	NA	4.01E-03	0.34	0.32	0.37
590075.03	6614029.7	0.69	0.66	0.72	1.59E-14	NA	3.86E-03	0.31	0.29	0.33
700237.33	6647056.36	0.67	0.64	0.7	9.66E-14	NA	4.34E-03	0.31	0.29	0.33
364007.12	6217510.13	0.66	0.62	0.69	1.44E-12	NA	3.97E-03	0.34	0.32	0.36
353609.76	6232952.74	0.62	0.58	0.65	4.22E-15	NA	5.05E-03	0.37	0.35	0.39
673821.29	7033616.25	0.64	0.61	0.67	4.47E-14	NA	5.56E-03	0.37	0.35	0.39
494235.96	7004651.29	0.63	0.6	0.66	6.11E-14	NA	5.48E-03	0.36	0.34	0.38
599938.63	6634322.59	0.67	0.64	0.7	1.34E-16	NA	4.00E-03	0.31	0.3	0.33
426078.66	6328728.18	0.62	0.59	0.65	2.80E-13	NA	4.82E-03	0.35	0.33	0.37
457163.13	6407379.35	0.62	0.59	0.65	1.57E-13	NA	5.26E-03	0.35	0.33	0.37
451316.25	6488415.02	0.65	0.62	0.68	2.57E-14	NA	4.22E-03	0.33	0.32	0.35
485406.9	7006632.59	0.63	0.6	0.66	9.41E-16	NA	5.78E-03	0.35	0.33	0.37
634978.51	6607848.3	0.65	0.62	0.68	1.76E-16	NA	4.01E-03	0.31	0.29	0.33
317952.24	6402503.6	0.61	0.58	0.64	4.22E-13	NA	8.10E-03	0.39	0.37	0.41
438548.71	6207264.14	0.67	0.64	0.7	8.13E-15	NA	3.84E-03	0.35	0.33	0.37
752101.9	7083602.92	0.63	0.6	0.66	6.84E-15	NA	5.22E-03	0.36	0.34	0.38
501218.36	6588635.73	0.68	0.65	0.71	9.06E-14	NA	4.54E-03	0.33	0.31	0.35
508545.05	6478821.68	0.66	0.63	0.69	1.03E-14	NA	3.98E-03	0.34	0.32	0.36
324304.29	6385923.05	0.64	0.61	0.67	5.41E-15	NA	4.82E-03	0.34	0.32	0.36
523357.05	6387578.2	0.61	0.58	0.64	1.13E-12	NA	5.22E-03	0.37	0.35	0.39
455955.76	6373412.3	0.62	0.59	0.65	1.66E-13	NA	5.01E-03	0.36	0.34	0.38
298522.02	6397284.04	0.65	0.62	0.68	3.79E-14	NA	5.48E-03	0.35	0.33	0.37
461301.9	6407637.11	0.62	0.59	0.65	1.90E-13	NA	4.98E-03	0.35	0.33	0.37
540036.93	6663688.88	0.68	0.65	0.71	6.58E-15	NA	4.39E-03	0.32	0.3	0.34
309609.34	6436191.54	0.66	0.63	0.69	3.76E-16	NA	4.55E-03	0.35	0.33	0.37
358778.99	6637825.82	0.66	0.63	0.69	5.43E-16	NA	4.61E-03	0.34	0.32	0.36
680651.77	6684766.62	0.66	0.63	0.69	2.13E-12	NA	4.16E-03	0.32	0.3	0.34
318057.03	6401161.13	0.61	0.58	0.64	3.46E-17	NA	7.34E-03	0.38	0.36	0.4
696904.97	7045895.69	0.64	0.61	0.67	3.41E-15	NA	5.33E-03	0.37	0.35	0.39
682719.85	6575215.64	0.65	0.62	0.68	5.29E-14	NA	4.92E-03	0.28	0.27	0.3
646655.13	6631818.84	0.64	0.61	0.67	2.17E-13	NA	3.68E-03	0.3	0.28	0.32
373431.5	6156774.26	0.69	0.65	0.72	1.34E-13	NA	3.22E-03	0.34	0.32	0.36
365560.65	6274085.43	0.63	0.6	0.66	1.47E-15	NA	4.47E-03	0.34	0.32	0.36
687979.5	6577280.18	0.65	0.62	0.67	8.81E-13	NA	4.82E-03	0.29	0.27	0.3
571179.38	6661764.99	0.69	0.66	0.72	6.52E-16	NA	4.32E-03	0.32	0.3	0.33
342171.05	6409745.62	0.65	0.62	0.68	1.87E-13	NA	5.03E-03	0.33	0.32	0.35
466730.99	6167043.34	0.65	0.62	0.68	2.38E-13	NA	4.04E-03	0.35	0.33	0.37
526804.81	6570965.66	0.68	0.65	0.71	1.17E-14	NA	4.58E-03	0.33	0.31	0.34
646314.19	6594874.38	0.65	0.62	0.68	3.16E-17	NA	4.13E-03	0.31	0.29	0.32
442461.9	6556848.13	0.66	0.63	0.69	8.81E-16	NA	4.56E-03	0.33	0.31	0.35
588605.82	6285756.75	0.63	0.6	0.66	1.16E-15	NA	4.58E-03	0.35	0.33	0.37
512057.73	6703542.74	0.68	0.65	0.72	1.37E-13	NA	4.38E-03	0.32	0.3	0.34
340828.85	6478476.64	0.66	0.63	0.69	1.42E-14	NA	4.29E-03	0.34	0.32	0.36
395836.33	7011323.54	0.64	0.61	0.67	3.32E-15	NA	4.92E-03	0.35	0.33	0.37
652305.97	6614006.36	0.64	0.61	0.67	2.15E-15	NA	4.09E-03	0.31	0.29	0.33
582297.5	6612664.56	0.68	0.65	0.71	7.16E-14	NA	3.98E-03	0.31	0.29	0.33
443914.08	6193834.02	0.66	0.63	0.69	6.73E-15	NA	3.91E-03	0.35	0.33	0.37
588168.76	6926608.51	0.63	0.6	0.66	7.25E-14	NA	5.06E-03	0.36	0.34	0.38
659201.41	6586054.65	0.62	0.6	0.65	3.50E-17	NA	4.76E-03	0.29	0.27	0.31
360426.91	6185305.29	0.67	0.64	0.7	2.50E-13	NA	3.64E-03	0.34	0.32	0.36
401985.88	6581087.34	0.66	0.63	0.69	4.71E-15	NA	5.21E-03	0.34	0.32	0.36
376148.54	6162079.04	0.7	0.67	0.74	4.21E-14	NA	3.14E-03	0.34	0.31	0.36
376859.23	6404497.75	0.67	0.64	0.7	2.80E-15	NA	4.51E-03	0.32	0.3	0.34
495515.74	7218272.33	0.64	0.61	0.67	2.81E-14	NA	5.26E-03	0.36	0.34	0.38
383666.08	6146328.51	0.67	0.63	0.7	4.94E-14	NA	3.43E-03	0.35	0.33	0.37
483238.3	6602401.79	0.67	0.64	0.7	2.02E-13	NA	4.50E-03	0.33	0.31	0.35
362352.29	6195012.87	0.68	0.65	0.72	3.15E-13	NA	3.51E-03	0.34	0.32	0.37
346582.73	6584580.35	0.66	0.63	0.69	3.10E-14	NA	4.54E-03	0.34	0.32	0.35
469448.27	6349733.79	0.61	0.58	0.64	9.23E-13	NA	5.23E-03	0.36	0.35	0.39
658731.55	6565778.8	0.66	0.63	0.69	2.22E-18	NA	4.92E-03	0.3	0.28	0.31
343921.15	6362922.05	0.64	0.61	0.67	5.99E-17	NA	4.72E-03	0.34	0.32	0.36
460997.61	6487079.01	0.65	0.62	0.68	6.02E-14	NA	4.24E-03	0.34	0.32	0.36
438073.16	6220460.74	0.67	0.64	0.71	5.98E-14	NA	3.96E-03	0.34	0.32	0.36
584687.52	6616531.49	0.68	0.65	0.71	2.92E-12	NA	3.89E-03	0.31	0.29	0.33
482667.56	6323847.05	0.61	0.58	0.64	2.41E-14	NA	4.97E-03	0.36	0.34	0.38
373662.67	6650958.25	0.67	0.64	0.7	5.00E-15	NA	4.70E-03	0.33	0.31	0.35
617514.34	6739954.96	0.7	0.66	0.73	1.60E-12	NA	3.52E-03	0.34	0.32	0.36
560631.41	6500044.25	0.65	0.62	0.68	3.03E-14	NA	4.11E-03	0.33	0.31	0.34
538980.78	6393661.34	0.62	0.59	0.65	3.73E-14	NA	5.13E-03	0.36	0.34	0.38
387827.6	6166576.29	0.72	0.68	0.75	2.69E-14	NA	3.02E-03	0.35	0.33	0.38
317431.22	6410526.13	0.66	0.63	0.69	1.18E-15	NA	6.43E-03	0.36	0.34	0.38
642660.36	6570734.67	0.66	0.63	0.69	4.00E-14	NA	4.50E-03	0.31	0.29	0.32
569320.24	6422336.94	0.63	0.6	0.66	2.72E-16	NA	4.85E-03	0.35	0.33	0.37
625623.29	6931468.89	0.62	0.59	0.65	6.70E-14	NA	4.95E-03	0.35	0.33	0.37
385897.35	6151866.09	0.67	0.64	0.7	1.01E-14	NA	3.44E-03	0.34	0.32	0.36
301550.57	6482796.09	0.66	0.63	0.69	4.71E-14	NA	4.43E-03	0.35	0.33	0.37
520473.29	6550396.4	0.68	0.65	0.71	1.82E-15	NA	4.41E-03	0.33	0.31	0.35
615256.88	6928832.66	0.63	0.6	0.67	1.46E-13	NA	4.57E-03	0.36	0.34	0.38
820165.33	7596184.56	0.64	0.61	0.67	3.42E-18	NA	5.32E-03	0.36	0.34	0.38
634729.38	6591363.43	0.65	0.62	0.68	1.74E-12	NA	4.20E-03	0.31	0.29	0.33
586668.61	6502218.59	0.65	0.62	0.69	2.04E-16	NA	4.24E-03	0.32	0.31	0.34
566596.07	6769877.46	0.66	0.63	0.69	1.93E-15	NA	4.24E-03	0.34	0.32	0.36
673797.5	6585470.75	0.63	0.61	0.66	1.25E-16	NA	4.72E-03	0.29	0.27	0.31
549477.45	6465369.27	0.66	0.63	0.7	8.83E-14	NA	3.93E-03	0.34	0.32	0.36
306753.75	6531462.16	0.66	0.63	0.7	6.42E-17	NA	4.54E-03	0.34	0.32	0.36
654209.52	6558194.68	0.67	0.64	0.7	3.47E-12	NA	4.70E-03	0.31	0.29	0.32
373222.82	6191994.88	0.67	0.64	0.71	1.13E-16	NA	3.73E-03	0.34	0.32	0.36
535655.35	6277770.91	0.62	0.59	0.65	6.07E-15	NA	4.57E-03	0.35	0.33	0.37
362471.44	6141677.01	0.67	0.63	0.7	6.28E-15	NA	3.56E-03	0.34	0.32	0.36
534824.25	6452613.97	0.65	0.62	0.68	4.03E-17	NA	4.10E-03	0.34	0.33	0.36
480548.22	6631833.69	0.67	0.64	0.7	6.43E-15	NA	4.49E-03	0.33	0.31	0.35
302191.33	6423097.41	0.66	0.63	0.69	2.38E-14	NA	5.17E-03	0.35	0.33	0.37
377982.32	6177378.77	0.67	0.63	0.7	1.98E-15	NA	3.49E-03	0.33	0.31	0.35
587408.23	6562998.1	0.66	0.63	0.69	3.41E-15	NA	4.26E-03	0.31	0.3	0.33
694963	6582739.57	0.67	0.64	0.7	4.53E-13	NA	4.21E-03	0.3	0.28	0.32
691874.83	6604643.74	0.65	0.62	0.68	4.51E-15	NA	4.39E-03	0.3	0.28	0.32
683018.76	6564751.59	0.65	0.62	0.68	3.54E-14	NA	4.17E-03	0.29	0.27	0.31
488035.32	6399321.1	0.63	0.59	0.66	7.07E-14	NA	4.72E-03	0.36	0.34	0.38
657698.39	6656264.56	0.66	0.63	0.69	1.01E-15	NA	3.91E-03	0.31	0.29	0.33
518126.42	6574374.38	0.7	0.67	0.73	2.98E-13	NA	4.82E-03	0.32	0.31	0.34
389058.97	6183577.9	0.67	0.64	0.7	8.49E-14	NA	3.72E-03	0.34	0.32	0.36
448202.23	6497660.41	0.65	0.62	0.68	9.78E-15	NA	4.28E-03	0.33	0.32	0.35
644196.79	6560994.87	0.67	0.64	0.7	6.19E-14	NA	4.66E-03	0.31	0.3	0.33
375647.92	6171230.99	0.67	0.64	0.71	4.84E-16	NA	3.36E-03	0.33	0.31	0.35
612347.62	7014708.47	0.63	0.6	0.66	2.88E-12	NA	6.10E-03	0.38	0.36	0.4
644310.22	6626894.12	0.64	0.61	0.67	6.40E-14	NA	3.93E-03	0.31	0.29	0.32
477233.77	6342794.02	0.61	0.58	0.64	4.84E-18	NA	5.29E-03	0.37	0.35	0.39
574341.58	6509797.62	0.65	0.62	0.68	1.90E-15	NA	4.19E-03	0.32	0.31	0.34
709241.38	6350211.8	0.64	0.61	0.67	1.27E-13	NA	4.47E-03	0.35	0.33	0.37
342156.74	6409732.87	0.65	0.62	0.68	3.56E-13	NA	5.04E-03	0.33	0.32	0.35
520201.49	6716332.44	0.68	0.65	0.71	6.95E-13	NA	4.20E-03	0.32	0.3	0.34
323961.35	6394855.13	0.63	0.6	0.66	4.69E-13	NA	5.30E-03	0.35	0.33	0.37
685023.86	6601188.89	0.64	0.61	0.67	2.05E-14	NA	4.35E-03	0.3	0.28	0.31
286675.77	6401894.42	0.65	0.62	0.68	2.54E-13	NA	5.13E-03	0.34	0.33	0.36
554004.99	6499715.49	0.65	0.62	0.68	1.14E-14	NA	4.11E-03	0.33	0.31	0.35
758046.28	7086370.73	0.61	0.58	0.64	5.81E-15	NA	5.34E-03	0.36	0.34	0.38
574640.99	6540346.5	0.66	0.63	0.69	1.95E-14	NA	4.32E-03	0.32	0.3	0.34
514577.78	6573038.26	0.71	0.68	0.74	1.32E-16	NA	5.04E-03	0.33	0.31	0.35
411509.61	6582493.7	0.66	0.63	0.7	1.56E-12	NA	7.24E-03	0.35	0.33	0.37
688663.69	6584413.91	0.66	0.63	0.69	2.80E-14	NA	4.94E-03	0.29	0.28	0.31
602212.25	6353562.99	0.61	0.58	0.65	1.09E-14	NA	5.31E-03	0.36	0.34	0.38
589674.91	6742132.39	0.68	0.65	0.71	4.19E-14	NA	3.82E-03	0.34	0.32	0.36
795427.95	7249421.04	0.64	0.6	0.67	9.96E-16	NA	6.37E-03	0.39	0.37	0.41
556212.52	6490155.48	0.65	0.62	0.68	4.75E-15	NA	4.16E-03	0.33	0.31	0.35
651881.35	6610766.09	0.64	0.61	0.67	1.27E-14	NA	4.06E-03	0.31	0.29	0.33
607040.07	6518103.09	0.67	0.64	0.7	1.19E-13	NA	4.46E-03	0.32	0.3	0.34
365570.31	6173823.86	0.67	0.64	0.7	1.41E-14	NA	3.54E-03	0.34	0.32	0.36
798164.15	7452783.98	0.63	0.6	0.67	2.22E-13	NA	5.71E-03	0.37	0.35	0.39
757677.16	7074855.89	0.63	0.6	0.66	1.47E-12	NA	5.11E-03	0.36	0.34	0.38
372328.42	6151654.39	0.67	0.64	0.71	5.61E-16	NA	3.28E-03	0.34	0.32	0.36
572243.99	6738655.99	0.68	0.64	0.71	1.28E-13	NA	3.95E-03	0.33	0.31	0.35
394925.28	6204884.95	0.68	0.64	0.71	9.69E-16	NA	3.82E-03	0.34	0.33	0.37
370416.29	6132956.66	0.66	0.63	0.7	1.57E-11	NA	3.60E-03	0.35	0.33	0.37
504991.05	6354727.33	0.59	0.56	0.62	9.23E-15	NA	6.13E-03	0.39	0.37	0.41
787972.6	7271608.12	0.63	0.6	0.66	1.41E-13	NA	6.64E-03	0.39	0.37	0.41
396626.97	6162364.94	0.67	0.63	0.7	3.62E-16	NA	3.55E-03	0.34	0.32	0.37
371330.82	6244277.68	0.63	0.6	0.66	6.01E-17	NA	4.76E-03	0.35	0.33	0.37
666170.61	6570408.69	0.65	0.62	0.67	3.58E-14	NA	5.12E-03	0.29	0.27	0.3
535818.99	6841183.81	0.65	0.62	0.68	5.32E-16	NA	4.54E-03	0.34	0.33	0.36
377628.85	6164512.4	0.7	0.66	0.73	1.76E-15	NA	3.19E-03	0.33	0.31	0.35
383695.98	6233969.5	0.65	0.62	0.68	8.19E-21	NA	NA	0.34	0.32	0.36
313756.19	6389343.73	0.64	0.61	0.67	5.22E-14	NA	5.44E-03	0.34	0.32	0.36
362542.25	6392434.02	0.65	0.62	0.68	1.17E-15	NA	4.63E-03	0.33	0.31	0.35
512298.58	6590605.89	0.68	0.65	0.71	1.83E-15	NA	4.58E-03	0.33	0.31	0.35
383339.4	6181686.85	0.67	0.64	0.7	3.22E-18	NA	3.63E-03	0.34	0.32	0.36
721098.17	7217839.03	0.65	0.62	0.68	5.99E-13	NA	5.48E-03	0.38	0.36	0.4
339610.37	6403298.3	0.65	0.62	0.68	1.02E-13	NA	5.31E-03	0.34	0.32	0.35
431577.94	6405843.93	0.64	0.61	0.67	5.57E-18	NA	4.63E-03	0.34	0.32	0.36
350347.71	6418250.32	0.67	0.64	0.7	6.82E-14	NA	4.49E-03	0.34	0.32	0.36
558251.96	6461855.75	0.65	0.62	0.69	2.42E-16	NA	4.14E-03	0.34	0.32	0.36
599413.8	6809167.66	0.65	0.62	0.68	7.84E-15	NA	4.45E-03	0.35	0.33	0.37
751949.96	7093128.25	0.63	0.6	0.66	8.34E-15	NA	5.32E-03	0.36	0.35	0.39
382363.9	6162468.01	0.69	0.65	0.72	3.41E-14	NA	3.23E-03	0.34	0.32	0.36
379908.51	6377699.01	0.65	0.62	0.68	7.61E-14	NA	4.62E-03	0.33	0.31	0.35
535425.5	6490670.5	0.67	0.63	0.7	2.09E-16	NA	3.96E-03	0.33	0.32	0.36
845638.42	7298783.1	0.63	0.6	0.66	2.78E-15	NA	6.92E-03	0.39	0.37	0.41
322507.03	6408763.26	0.65	0.62	0.68	1.37E-16	NA	5.97E-03	0.35	0.33	0.37
650268.96	6937297.89	0.62	0.59	0.65	1.57E-14	NA	5.20E-03	0.36	0.34	0.38
650411.53	6647231.03	0.65	0.62	0.68	2.36E-16	NA	3.69E-03	0.31	0.29	0.33
598208.88	6731265.67	0.69	0.66	0.73	4.49E-17	NA	3.63E-03	0.33	0.31	0.35
372615.09	6147079.62	0.67	0.64	0.71	4.95E-15	NA	3.32E-03	0.34	0.32	0.36
565892.32	6563614.77	0.67	0.64	0.7	9.44E-16	NA	4.31E-03	0.32	0.3	0.34
559189.67	6446571.36	0.65	0.62	0.68	1.42E-13	NA	4.30E-03	0.35	0.33	0.37
370941.03	6184307.88	0.67	0.64	0.7	6.80E-14	NA	3.55E-03	0.34	0.32	0.36
366759.72	6158506.21	0.67	0.64	0.71	6.08E-15	NA	3.30E-03	0.33	0.31	0.35
391200.42	6378445.5	0.65	0.62	0.68	4.84E-15	NA	4.62E-03	0.33	0.32	0.35
657281.11	6633995.69	0.64	0.61	0.67	5.36E-16	NA	3.99E-03	0.31	0.29	0.32
336625.85	6501331.67	0.66	0.63	0.69	2.19E-13	NA	4.38E-03	0.34	0.32	0.36
509447.45	6558569.82	0.7	0.67	0.73	2.28E-14	NA	4.37E-03	0.33	0.31	0.34
649570.39	6565835.23	0.68	0.65	0.71	2.23E-13	NA	4.52E-03	0.31	0.3	0.33
433201.88	6359372	0.62	0.59	0.65	6.93E-14	NA	4.90E-03	0.35	0.33	0.37
803292.11	7255201.98	0.64	0.6	0.67	1.06E-14	NA	6.21E-03	0.4	0.38	0.42
672164.15	6570951.33	0.65	0.63	0.68	2.87E-16	NA	4.99E-03	0.28	0.26	0.29
387191.8	6218359.28	0.66	0.63	0.7	7.27E-15	NA	4.03E-03	0.34	0.32	0.36
536353.62	6733977.83	0.67	0.64	0.71	3.40E-14	NA	4.12E-03	0.33	0.31	0.35
442355.67	6381809.83	0.63	0.6	0.66	2.00E-15	NA	4.82E-03	0.35	0.33	0.37
370351.12	6380954.88	0.65	0.62	0.68	1.23E-18	NA	4.61E-03	0.33	0.31	0.35
406545.94	6221048.74	0.69	0.65	0.72	3.88E-14	NA	4.03E-03	0.34	0.32	0.36
336052.79	6344884.76	0.63	0.6	0.66	5.03E-13	NA	4.71E-03	0.34	0.32	0.36
779099.15	7102270.1	0.65	0.62	0.68	6.03E-13	NA	5.25E-03	0.36	0.34	0.38
635171.93	6985313.74	0.55	0.52	0.58	6.98E-15	NA	1.41E-02	0.46	0.44	0.49
389063.49	6316009.6	0.63	0.6	0.66	8.21E-14	NA	4.57E-03	0.34	0.32	0.36
692145.38	6569601.39	0.65	0.62	0.67	1.75E-14	NA	4.59E-03	0.29	0.28	0.31
311246.51	6403398.4	0.64	0.61	0.67	3.96E-13	NA	7.26E-03	0.37	0.35	0.39
640216.53	6554575.67	0.66	0.63	0.69	5.46E-13	NA	4.70E-03	0.31	0.29	0.33
336223.31	6413177.06	0.65	0.62	0.69	1.32E-13	NA	5.26E-03	0.34	0.32	0.36
646499.38	6629730	0.64	0.61	0.67	1.96E-14	NA	3.85E-03	0.3	0.29	0.32
666324.69	6620949.76	0.64	0.61	0.67	5.83E-16	NA	4.27E-03	0.31	0.29	0.33
664087.41	6586079.17	0.61	0.59	0.64	2.48E-15	NA	4.89E-03	0.29	0.27	0.31
378410.42	6122316.61	0.66	0.62	0.69	1.09E-13	NA	3.74E-03	0.35	0.33	0.37
831157.12	7316553.61	0.62	0.59	0.65	6.66E-13	NA	6.99E-03	0.38	0.36	0.41
668461.5	6601845.65	0.63	0.6	0.66	7.16E-15	NA	4.13E-03	0.3	0.29	0.32
660686.01	6624099.46	0.64	0.61	0.67	1.98E-12	NA	4.18E-03	0.31	0.29	0.33
425559.1	6365062.64	0.63	0.6	0.66	4.18E-18	NA	4.79E-03	0.35	0.33	0.37
[truncated: 2,200 more rows]
