# Supplementary material for: Mapping the genetic and environmental aetiology of autistic traits in Sweden and the United Kingdom
Source: JCPP Adv. 2021 Oct 13;1(3):e12039. doi: 10.1002/jcv2.12039 (PMC9379966; doi:10.1002/jcv2.12039)
Supplement: Supplementary file 3 — Table S3 [file JCV2-1-e12039-s001.csv]

Table S3. Full results for each target location with confidence intervals for autistic traits in the UK
East coordinate	North coordinate	A	Lower CI (2.5%) for A	Upper CI (97.5%) for A	C	Lower CI (2.5%) for C	Upper CI (97.5%) for C	E	Lower CI (2.5%) for E	Upper CI (97.5%) for E	V
332272.89	364772.48	0.75	0.72	0.78	3.01E-12	NA	1.50E-02	0.22	0.21	0.24	0.97
382911.58	284194.51	0.77	0.74	0.8	5.75E-12	NA	1.62E-02	0.22	0.2	0.23	0.99
525607.54	196982.88	0.78	0.74	0.81	1.43E-14	NA	1.04E-02	0.24	0.22	0.25	1.01
331919.63	365706.93	0.75	0.72	0.78	2.68E-13	NA	1.51E-02	0.22	0.21	0.24	0.97
432929.98	404604.62	0.76	0.73	0.79	1.92E-13	NA	2.03E-02	0.21	0.2	0.22	0.97
289674.27	180597.81	0.75	0.71	0.78	2.18E-13	NA	2.69E-02	0.22	0.21	0.23	0.97
420828.25	567378.63	0.77	0.74	0.8	5.58E-15	NA	1.78E-02	0.21	0.2	0.23	0.99
371691.23	306132.74	0.78	0.75	0.81	7.20E-13	NA	1.74E-02	0.22	0.2	0.23	0.99
432343.98	555066.52	0.77	0.74	0.8	4.51E-13	NA	2.02E-02	0.22	0.2	0.23	0.99
333632.02	192897.28	0.75	0.72	0.79	2.32E-13	NA	3.72E-02	0.24	0.22	0.25	0.99
581125.4	163699.54	0.74	0.71	0.78	1.41E-11	NA	1.23E-02	0.25	0.23	0.26	0.99
574360.11	156252.51	0.76	0.72	0.79	6.22E-15	NA	9.08E-03	0.24	0.23	0.26	1
399280.15	295554.18	0.79	0.76	0.82	3.38E-15	NA	1.91E-02	0.21	0.2	0.22	1
411281.28	444394.1	0.76	0.73	0.79	3.97E-13	NA	2.45E-02	0.21	0.2	0.22	0.97
295841.75	510464.73	0.76	0.73	0.79	1.68E-14	NA	1.63E-02	0.22	0.21	0.23	0.98
526709.12	409683.34	0.76	0.73	0.79	4.73E-12	NA	1.57E-02	0.21	0.2	0.23	0.98
490473.58	337394.4	0.75	0.72	0.78	3.70E-13	NA	1.52E-02	0.22	0.21	0.23	0.97
557579.42	141248.14	0.76	0.73	0.79	1.30E-14	NA	9.36E-03	0.24	0.22	0.25	1
502174.49	164029.76	0.75	0.72	0.78	6.89E-14	NA	1.15E-02	0.24	0.23	0.26	1
577105.11	168435.87	0.75	0.72	0.78	3.51E-14	NA	1.07E-02	0.25	0.23	0.26	1
405622.38	134865.41	0.77	0.74	0.8	3.79E-13	NA	1.47E-02	0.23	0.21	0.24	0.99
470483.74	259305.77	0.74	0.71	0.77	2.80E-13	NA	1.80E-02	0.23	0.22	0.25	0.97
447497.63	534514.2	0.79	0.76	0.83	2.01E-12	NA	3.23E-02	0.21	0.2	0.22	1
437424.77	408433.83	0.76	0.73	0.79	3.12E-12	NA	2.13E-02	0.21	0.2	0.22	0.97
379443.71	387743.64	0.78	0.75	0.81	1.55E-14	NA	1.66E-02	0.21	0.2	0.23	0.99
511522.02	432743.97	0.76	0.73	0.79	3.07E-15	NA	1.89E-02	0.21	0.2	0.22	0.97
438993.29	386349.5	0.76	0.73	0.79	1.37E-14	NA	1.58E-02	0.21	0.2	0.22	0.97
487677.72	170545.78	0.75	0.72	0.79	3.34E-15	NA	1.05E-02	0.24	0.23	0.26	1
322140.55	179038.62	0.75	0.72	0.78	5.25E-15	NA	2.91E-02	0.23	0.22	0.24	0.98
511338.46	189839.71	0.77	0.74	0.8	2.73E-16	NA	9.65E-03	0.24	0.23	0.26	1.01
379526.48	407436.36	0.77	0.74	0.8	2.15E-11	NA	1.51E-02	0.21	0.2	0.23	0.99
291554.24	179262.02	0.75	0.72	0.79	1.43E-13	NA	2.55E-02	0.22	0.21	0.23	0.97
332338.01	388259.54	0.75	0.72	0.79	3.73E-14	NA	1.52E-02	0.22	0.21	0.23	0.98
430069.46	455735.19	0.8	0.77	0.83	4.21E-16	NA	3.13E-02	0.21	0.2	0.23	1.01
584885.56	189210.03	0.74	0.71	0.77	5.98E-15	NA	1.51E-02	0.24	0.23	0.25	0.98
377086	95084.21	0.75	0.72	0.79	1.61E-12	NA	1.55E-02	0.23	0.22	0.24	0.98
460153.11	298833.28	0.75	0.72	0.78	3.03E-13	NA	1.47E-02	0.22	0.21	0.24	0.97
518122.87	208292.64	0.76	0.73	0.79	3.20E-14	NA	1.25E-02	0.24	0.23	0.26	1
515339.24	251277.01	0.74	0.71	0.77	1.06E-13	NA	1.55E-02	0.24	0.22	0.25	0.98
337045.63	397279.65	0.76	0.73	0.79	4.80E-12	NA	1.55E-02	0.22	0.21	0.23	0.98
574208.02	208490.09	0.74	0.71	0.77	2.76E-14	NA	1.28E-02	0.24	0.22	0.25	0.98
438108.24	384763.48	0.76	0.73	0.79	2.47E-13	NA	1.54E-02	0.21	0.2	0.22	0.97
524179.2	175732.43	0.77	0.74	0.81	1.94E-16	NA	1.02E-02	0.24	0.22	0.25	1.01
512156.64	193085.71	0.76	0.73	0.8	5.90E-13	NA	1.04E-02	0.24	0.23	0.25	1
566882.91	195345.84	0.74	0.71	0.77	3.52E-12	NA	1.34E-02	0.24	0.22	0.25	0.98
567381.24	229601.11	0.74	0.71	0.77	1.76E-10	NA	1.51E-02	0.24	0.22	0.25	0.98
370297.41	351811.77	0.76	0.73	0.79	1.49E-15	NA	1.60E-02	0.22	0.2	0.23	0.97
239023.07	220929.3	0.76	0.73	0.79	7.65E-15	NA	2.01E-02	0.22	0.21	0.23	0.98
478487.24	128564.86	0.77	0.74	0.8	3.23E-14	NA	1.04E-02	0.23	0.22	0.25	1
404830.66	308820.86	0.77	0.74	0.81	4.47E-16	NA	1.51E-02	0.21	0.2	0.22	0.99
305797.56	378958.23	0.76	0.73	0.8	8.23E-14	NA	1.50E-02	0.22	0.21	0.23	0.99
390552.12	322410.88	0.78	0.75	0.81	2.84E-12	NA	1.17E-02	0.22	0.2	0.23	0.99
381064.89	396793.33	0.78	0.75	0.81	4.87E-21	NA	NA	0.22	0.2	0.23	0.99
303140.45	180178.04	0.75	0.72	0.78	7.41E-12	NA	2.61E-02	0.22	0.21	0.24	0.98
328015.07	191337.45	0.75	0.71	0.78	1.34E-12	NA	3.35E-02	0.23	0.22	0.25	0.99
461457.38	180576.22	0.75	0.72	0.78	2.70E-13	NA	1.44E-02	0.23	0.22	0.25	0.98
631391.96	143488.28	0.76	0.73	0.79	2.76E-12	NA	1.63E-02	0.23	0.22	0.25	0.99
513668.59	199282.23	0.76	0.73	0.8	6.09E-14	NA	1.14E-02	0.24	0.23	0.26	1
318881.3	93919.12	0.75	0.72	0.78	1.63E-13	NA	1.66E-02	0.23	0.22	0.24	0.98
460148.11	308667.88	0.75	0.72	0.78	2.44E-14	NA	1.36E-02	0.22	0.21	0.23	0.97
622206.98	244981.09	0.72	0.69	0.75	4.07E-13	NA	1.63E-02	0.24	0.22	0.25	0.96
433219.09	376366.86	0.75	0.72	0.79	3.22E-12	NA	1.50E-02	0.21	0.2	0.22	0.97
435650.31	338301.1	0.76	0.73	0.79	1.62E-12	NA	1.52E-02	0.21	0.2	0.23	0.97
531844.89	163603.84	0.76	0.73	0.79	6.27E-14	NA	1.04E-02	0.24	0.22	0.25	1
502900.41	304839.77	0.75	0.72	0.79	1.31E-12	NA	1.48E-02	0.23	0.21	0.24	0.98
455533.51	306681.73	0.75	0.72	0.79	6.20E-15	NA	1.25E-02	0.22	0.21	0.24	0.98
523659.38	189090.73	0.77	0.74	0.81	1.25E-10	NA	9.81E-03	0.24	0.22	0.25	1.01
475857.1	174467.32	0.75	0.72	0.78	2.19E-13	NA	1.48E-02	0.24	0.22	0.25	0.99
521184.96	218188.39	0.74	0.71	0.77	2.12E-15	NA	1.56E-02	0.24	0.23	0.26	0.98
530341.26	169239.06	0.76	0.73	0.8	3.78E-13	NA	1.01E-02	0.23	0.22	0.25	1
574279.02	157268.33	0.75	0.72	0.79	2.38E-13	NA	9.53E-03	0.24	0.23	0.26	1
437536.95	334052.15	0.76	0.73	0.79	9.24E-14	NA	1.50E-02	0.22	0.2	0.23	0.97
567464.97	207263.74	0.74	0.71	0.78	1.36E-13	NA	1.23E-02	0.24	0.22	0.25	0.98
558585.88	265054.52	0.74	0.71	0.77	2.55E-14	NA	1.81E-02	0.24	0.22	0.25	0.98
176354.56	38895.72	0.76	0.73	0.79	2.87E-14	NA	1.87E-02	0.22	0.21	0.24	0.98
405749.53	290842.56	0.79	0.76	0.82	9.37E-15	NA	1.89E-02	0.21	0.2	0.22	1
566566.83	161872.97	0.75	0.72	0.78	3.20E-13	NA	1.08E-02	0.24	0.23	0.26	0.99
503496.53	248265.44	0.73	0.7	0.77	1.66E-12	NA	1.95E-02	0.24	0.23	0.25	0.97
450873.53	274759.39	0.75	0.72	0.78	2.41E-16	NA	1.30E-02	0.22	0.21	0.24	0.97
531014.49	184740.42	0.77	0.74	0.8	2.07E-13	NA	1.13E-02	0.24	0.22	0.25	1.01
438709.92	115861.25	0.77	0.74	0.81	3.22E-16	NA	1.73E-02	0.23	0.21	0.24	1
518707.18	240788.98	0.74	0.71	0.77	1.14E-13	NA	1.66E-02	0.24	0.23	0.26	0.98
599569.98	220937.79	0.74	0.71	0.77	2.65E-14	NA	1.44E-02	0.24	0.22	0.25	0.97
327179.5	212112.38	0.76	0.73	0.79	5.96E-14	NA	2.05E-02	0.23	0.21	0.24	0.99
640578.09	276684.25	0.75	0.72	0.78	2.97E-13	NA	1.51E-02	0.23	0.21	0.24	0.98
357809.52	389343.09	0.75	0.72	0.79	6.94E-13	NA	1.80E-02	0.22	0.21	0.23	0.97
465021.71	106526.43	0.77	0.74	0.81	7.30E-15	NA	1.10E-02	0.23	0.22	0.24	1
594766.15	197146.87	0.74	0.71	0.78	1.17E-13	NA	1.53E-02	0.24	0.22	0.25	0.98
394341.52	219935.16	0.74	0.71	0.78	1.04E-13	NA	2.47E-02	0.24	0.22	0.25	0.98
519248.9	214362.67	0.74	0.71	0.78	1.49E-14	NA	1.49E-02	0.24	0.23	0.26	0.99
362089.44	170295.45	0.76	0.73	0.79	2.13E-12	NA	2.05E-02	0.23	0.22	0.25	0.99
436150.85	455731.16	0.78	0.75	0.81	1.83E-16	NA	2.58E-02	0.21	0.2	0.22	0.99
316566.71	171274.81	0.75	0.72	0.78	1.15E-12	NA	2.29E-02	0.23	0.22	0.24	0.98
427209.19	139724.06	0.77	0.74	0.8	6.91E-13	NA	1.51E-02	0.23	0.22	0.25	1
556139.78	369571.27	0.76	0.73	0.79	3.01E-12	NA	1.38E-02	0.22	0.21	0.24	0.98
644901.65	290690.94	0.76	0.72	0.79	4.56E-12	NA	1.50E-02	0.23	0.21	0.24	0.98
394217.73	219621.97	0.74	0.71	0.78	2.19E-15	NA	2.44E-02	0.24	0.22	0.25	0.98
502133.3	252797.9	0.73	0.7	0.76	2.47E-12	NA	1.83E-02	0.24	0.22	0.25	0.97
458774.82	224215.92	0.74	0.71	0.77	2.56E-12	NA	1.66E-02	0.23	0.22	0.25	0.97
613442.86	137902.7	0.76	0.73	0.79	5.43E-13	NA	1.62E-02	0.23	0.22	0.25	0.99
355164.2	173608.16	0.76	0.73	0.79	3.04E-14	NA	2.19E-02	0.23	0.21	0.24	0.99
410749.61	293070.63	0.77	0.74	0.8	8.76E-14	NA	1.59E-02	0.21	0.2	0.22	0.98
614655.47	247254.02	0.73	0.7	0.76	1.17E-14	NA	1.69E-02	0.24	0.23	0.25	0.97
254366.27	59044.19	0.75	0.72	0.78	5.37E-13	NA	2.16E-02	0.23	0.22	0.24	0.98
419413.05	185062	0.77	0.74	0.8	1.93E-12	NA	1.81E-02	0.23	0.22	0.25	1
452203.79	109053.73	0.77	0.74	0.8	5.19E-15	NA	1.28E-02	0.23	0.21	0.24	1
563216.62	150083.06	0.72	0.69	0.76	4.16E-12	NA	1.68E-02	0.28	0.26	0.29	1
424565.43	440197.17	0.76	0.72	0.79	5.05E-16	NA	2.69E-02	0.21	0.2	0.22	0.97
329024.44	199261.77	0.75	0.72	0.78	9.91E-15	NA	2.57E-02	0.23	0.21	0.24	0.98
407552.21	262621.06	0.76	0.73	0.79	1.08E-14	NA	1.58E-02	0.22	0.21	0.23	0.98
390522.4	403807.76	0.78	0.75	0.81	2.22E-14	NA	1.60E-02	0.21	0.2	0.23	1
429496.1	280253.66	0.77	0.74	0.8	1.43E-14	NA	1.09E-02	0.22	0.21	0.23	0.99
187112.43	70409.71	0.76	0.73	0.79	4.51E-14	NA	1.72E-02	0.22	0.21	0.24	0.98
463985.31	434983.98	0.76	0.73	0.79	2.90E-14	NA	2.07E-02	0.21	0.2	0.22	0.97
385121.89	388093.76	0.8	0.77	0.83	8.85E-14	NA	1.97E-02	0.21	0.2	0.23	1.01
569383.87	315687.74	0.74	0.71	0.78	1.34E-15	NA	1.67E-02	0.23	0.21	0.24	0.97
513984.47	433536.14	0.76	0.73	0.79	6.91E-14	NA	1.89E-02	0.21	0.2	0.22	0.97
619873.48	138971.63	0.78	0.74	0.81	8.81E-14	NA	2.17E-02	0.23	0.22	0.25	1.01
485052.54	234657.54	0.71	0.68	0.75	5.36E-11	NA	3.81E-02	0.28	0.26	0.29	0.99
505912.08	436310.92	0.76	0.73	0.8	7.28E-13	NA	1.90E-02	0.21	0.2	0.22	0.97
513440.76	190446.83	0.77	0.74	0.8	1.05E-16	NA	9.84E-03	0.24	0.23	0.25	1.01
518625.3	141478.12	0.76	0.73	0.8	2.52E-13	NA	9.96E-03	0.24	0.22	0.25	1
347345.9	306146.22	0.77	0.74	0.8	5.80E-15	NA	1.74E-02	0.22	0.21	0.23	0.99
408674.17	426748.97	0.75	0.72	0.78	1.76E-12	NA	1.98E-02	0.21	0.2	0.22	0.96
317103.49	177454.94	0.75	0.71	0.78	4.45E-13	NA	2.70E-02	0.23	0.22	0.24	0.98
349661.22	461258.45	0.75	0.72	0.79	1.08E-11	NA	1.78E-02	0.22	0.21	0.23	0.97
341135.05	388558.84	0.75	0.72	0.78	2.21E-12	NA	1.66E-02	0.22	0.21	0.23	0.97
390407.42	307453.98	0.78	0.75	0.81	7.47E-14	NA	1.40E-02	0.21	0.2	0.23	1
478086.24	174859.5	0.74	0.71	0.78	1.04E-14	NA	1.44E-02	0.24	0.23	0.26	0.98
349684.36	431818.62	0.76	0.73	0.79	1.75E-12	NA	1.45E-02	0.22	0.21	0.23	0.98
372485.6	407312.3	0.77	0.74	0.8	1.16E-12	NA	1.60E-02	0.22	0.21	0.24	0.99
485598.67	289545.89	0.75	0.72	0.78	2.13E-13	NA	1.62E-02	0.23	0.21	0.24	0.97
316516.86	126931.91	0.75	0.72	0.78	1.59E-15	NA	1.88E-02	0.23	0.22	0.24	0.98
410477.68	564435.77	0.78	0.75	0.81	9.60E-16	NA	1.72E-02	0.21	0.2	0.23	1
510034.84	332004.56	0.75	0.72	0.78	1.91E-12	NA	1.43E-02	0.22	0.21	0.24	0.98
494485.45	425778.63	0.8	0.77	0.83	3.26E-15	NA	3.61E-02	0.21	0.2	0.22	1.01
441428.26	430817.57	0.77	0.74	0.8	7.59E-15	NA	2.27E-02	0.21	0.2	0.22	0.98
353150.53	168097.78	0.76	0.73	0.79	1.41E-11	NA	2.03E-02	0.23	0.21	0.24	0.99
383556.41	157995.11	0.79	0.76	0.83	2.24E-13	NA	1.34E-02	0.23	0.21	0.24	1.02
568470.96	152436.99	0.75	0.72	0.78	4.52E-13	NA	1.11E-02	0.24	0.23	0.26	0.99
617144.91	152191.75	0.76	0.73	0.79	1.27E-14	NA	1.68E-02	0.24	0.22	0.25	1
417343.68	184347.39	0.78	0.74	0.81	1.41E-14	NA	1.75E-02	0.23	0.22	0.24	1.01
510751.66	197614.27	0.76	0.73	0.79	9.02E-13	NA	1.13E-02	0.24	0.23	0.25	1
415085.58	562338.89	0.78	0.75	0.82	1.11E-14	NA	1.65E-02	0.21	0.2	0.23	1
342210.12	365825.73	0.78	0.75	0.81	7.61E-13	NA	1.07E-02	0.22	0.21	0.24	1
507206.63	431206.81	0.76	0.73	0.79	7.19E-15	NA	1.83E-02	0.21	0.2	0.22	0.97
469703.48	138632.08	0.77	0.74	0.8	8.47E-12	NA	1.13E-02	0.23	0.22	0.25	1.01
383956.97	431581.93	0.76	0.73	0.79	5.81E-15	NA	1.69E-02	0.21	0.2	0.23	0.97
530709.46	110043.73	0.76	0.73	0.79	2.04E-13	NA	1.06E-02	0.23	0.22	0.25	0.99
442726.73	296361.54	0.75	0.72	0.79	6.61E-14	NA	1.39E-02	0.22	0.21	0.23	0.97
274010.3	204195.48	0.75	0.72	0.78	2.50E-11	NA	2.17E-02	0.22	0.21	0.23	0.97
539109.19	175430.94	0.77	0.73	0.8	1.87E-12	NA	1.01E-02	0.23	0.22	0.25	1
503210.8	372488.28	0.75	0.72	0.78	5.95E-12	NA	1.61E-02	0.22	0.2	0.23	0.97
531890.77	172301.85	0.77	0.74	0.8	8.15E-17	NA	1.04E-02	0.23	0.22	0.25	1
474011.77	455894.76	0.76	0.73	0.79	4.69E-15	NA	1.96E-02	0.21	0.2	0.23	0.98
465273.88	293189.89	0.74	0.71	0.77	7.83E-15	NA	1.48E-02	0.22	0.21	0.23	0.96
245527.78	56846.08	0.76	0.73	0.79	1.09E-13	NA	1.67E-02	0.23	0.21	0.24	0.99
434417.14	571383.06	0.77	0.74	0.8	7.08E-14	NA	1.82E-02	0.21	0.2	0.23	0.98
374444.77	394323.52	0.77	0.74	0.8	2.51E-14	NA	1.41E-02	0.22	0.2	0.23	0.99
347117.65	462600.54	0.75	0.72	0.78	2.07E-14	NA	1.86E-02	0.22	0.21	0.23	0.97
433217.56	569546.45	0.77	0.74	0.8	5.68E-13	NA	1.88E-02	0.21	0.2	0.23	0.98
516637.85	171898.18	0.76	0.73	0.8	9.12E-15	NA	1.01E-02	0.24	0.23	0.26	1.01
313454.46	177305.99	0.75	0.72	0.78	3.46E-15	NA	2.94E-02	0.23	0.22	0.25	0.98
441280.29	315314.26	0.76	0.73	0.79	1.82E-13	NA	1.38E-02	0.22	0.2	0.23	0.97
355995.65	179079.11	0.76	0.73	0.79	4.20E-14	NA	2.48E-02	0.23	0.21	0.24	0.99
525623.44	166303.42	0.76	0.73	0.79	5.38E-14	NA	9.95E-03	0.24	0.22	0.25	1
545485.04	148629.87	0.76	0.72	0.79	2.76E-14	NA	1.04E-02	0.24	0.22	0.25	0.99
373850.05	510796.57	0.76	0.73	0.8	5.52E-14	NA	1.84E-02	0.22	0.2	0.23	0.98
387224.67	392478.68	0.78	0.75	0.81	8.62E-16	NA	1.42E-02	0.21	0.2	0.23	1
451435.73	361197.26	0.76	0.73	0.79	5.80E-15	NA	1.60E-02	0.21	0.2	0.23	0.97
523084.1	188745.91	0.77	0.74	0.81	1.68E-15	NA	9.91E-03	0.24	0.22	0.25	1.01
322592.25	261398.04	0.77	0.74	0.8	8.02E-14	NA	2.02E-02	0.22	0.21	0.23	0.99
561354.65	99272.42	0.77	0.73	0.8	4.50E-14	NA	1.19E-02	0.23	0.22	0.24	0.99
427448.09	279949.14	0.77	0.74	0.8	2.31E-13	NA	1.25E-02	0.22	0.21	0.23	0.98
378650.12	393690.3	0.78	0.75	0.81	1.37E-13	NA	1.35E-02	0.22	0.2	0.23	0.99
417577.66	572524.78	0.77	0.74	0.8	4.61E-14	NA	1.70E-02	0.21	0.2	0.23	0.98
569579.72	183118.73	0.75	0.72	0.78	2.86E-12	NA	1.29E-02	0.24	0.23	0.25	0.99
343301.84	128865.33	0.75	0.72	0.79	6.89E-12	NA	1.68E-02	0.23	0.21	0.24	0.98
530330.26	142977.77	0.76	0.73	0.79	5.21E-10	NA	9.84E-03	0.24	0.22	0.25	0.99
513587.5	308397.62	0.74	0.71	0.77	1.29E-13	NA	1.64E-02	0.23	0.22	0.24	0.97
433691.58	420502.18	0.77	0.74	0.8	8.16E-14	NA	2.46E-02	0.21	0.2	0.22	0.97
398826.26	452597.03	0.76	0.73	0.79	1.02E-15	NA	1.99E-02	0.21	0.2	0.23	0.97
451039.12	337032.14	0.75	0.72	0.78	2.17E-13	NA	1.41E-02	0.22	0.2	0.23	0.97
362983.85	175758.91	0.76	0.73	0.8	8.39E-14	NA	1.94E-02	0.23	0.22	0.25	0.99
471458.63	168810.69	0.76	0.73	0.79	4.39E-13	NA	1.35E-02	0.23	0.22	0.25	0.99
335512.76	420009.36	0.75	0.72	0.78	1.14E-14	NA	2.05E-02	0.23	0.22	0.25	0.98
332986.48	399675	0.76	0.72	0.79	6.31E-13	NA	1.52E-02	0.22	0.21	0.23	0.98
530971.36	157911.64	0.76	0.73	0.79	1.05E-14	NA	9.97E-03	0.24	0.22	0.25	0.99
313036.95	178739.21	0.75	0.72	0.78	2.20E-11	NA	2.91E-02	0.23	0.22	0.24	0.98
307281.38	367212.49	0.77	0.74	0.8	1.27E-14	NA	1.69E-02	0.22	0.21	0.23	0.99
525171.16	234262.17	0.73	0.7	0.76	7.70E-14	NA	1.60E-02	0.24	0.23	0.26	0.97
340496.55	156316.02	0.76	0.72	0.79	1.30E-15	NA	2.00E-02	0.23	0.21	0.24	0.98
477439.37	317207.22	0.75	0.72	0.78	1.88E-12	NA	1.52E-02	0.22	0.21	0.23	0.97
340971.09	385500.29	0.75	0.72	0.78	5.53E-12	NA	1.72E-02	0.22	0.21	0.24	0.97
330934.92	387282.32	0.76	0.73	0.79	1.49E-12	NA	1.50E-02	0.22	0.21	0.23	0.98
637354.68	165065.44	0.75	0.72	0.78	3.84E-12	NA	1.59E-02	0.24	0.22	0.25	0.99
600528.7	143296.11	0.75	0.72	0.78	3.10E-12	NA	1.41E-02	0.24	0.22	0.25	0.99
580499.37	287150.75	0.74	0.71	0.77	5.28E-14	NA	1.81E-02	0.24	0.22	0.25	0.98
516187.18	239751.14	0.74	0.7	0.77	4.73E-14	NA	1.61E-02	0.24	0.23	0.26	0.98
453959.2	101697.01	0.77	0.74	0.8	3.57E-12	NA	1.23E-02	0.23	0.22	0.24	1
403138.01	393621.61	0.77	0.74	0.8	8.95E-13	NA	1.42E-02	0.21	0.2	0.23	0.98
458612.23	300869.82	0.75	0.72	0.78	3.52E-12	NA	1.43E-02	0.22	0.21	0.23	0.97
436986.6	117046.7	0.77	0.74	0.8	1.80E-12	NA	1.55E-02	0.23	0.21	0.24	1
447633.39	393497.45	0.76	0.73	0.79	3.36E-14	NA	1.68E-02	0.21	0.2	0.23	0.97
371379.49	360282.7	0.76	0.73	0.79	1.10E-13	NA	1.57E-02	0.22	0.2	0.23	0.97
291534.23	89796.43	0.75	0.72	0.78	1.37E-12	NA	1.72E-02	0.23	0.21	0.24	0.98
622562.16	244277.71	0.73	0.7	0.76	7.47E-12	NA	1.59E-02	0.24	0.22	0.25	0.96
544341.83	175349.68	0.77	0.74	0.8	1.95E-16	NA	9.15E-03	0.23	0.22	0.25	1
423965.03	562433.21	0.78	0.75	0.81	8.60E-15	NA	1.76E-02	0.21	0.2	0.23	0.99
294803.93	377479.92	0.77	0.73	0.8	2.24E-13	NA	1.31E-02	0.22	0.21	0.24	0.99
446140.43	406613.32	0.76	0.73	0.79	1.98E-14	NA	2.04E-02	0.21	0.2	0.22	0.97
481851.29	154699.24	0.77	0.74	0.8	3.20E-13	NA	1.21E-02	0.23	0.22	0.25	1
509334.01	175538.8	0.75	0.72	0.79	2.40E-14	NA	1.15E-02	0.26	0.24	0.27	1.01
457843.78	306190.15	0.75	0.72	0.78	1.93E-15	NA	1.25E-02	0.22	0.21	0.24	0.97
494574.59	266452.12	0.74	0.71	0.77	2.82E-12	NA	1.85E-02	0.23	0.22	0.25	0.97
379793.45	276246.89	0.78	0.75	0.82	3.02E-16	NA	1.07E-02	0.22	0.21	0.24	1
425328.8	190812.39	0.76	0.73	0.79	7.28E-16	NA	1.60E-02	0.23	0.22	0.25	0.99
368410.29	148434.9	0.78	0.75	0.81	1.84E-15	NA	1.55E-02	0.22	0.21	0.24	1
567759.06	169897.05	0.75	0.72	0.79	8.61E-14	NA	1.10E-02	0.24	0.23	0.26	0.99
290108.39	183737.07	0.75	0.72	0.78	1.33E-15	NA	2.42E-02	0.22	0.21	0.23	0.97
289219.28	181062.77	0.75	0.72	0.78	2.26E-12	NA	2.63E-02	0.22	0.21	0.23	0.97
454193.33	295124.76	0.75	0.72	0.78	1.62E-14	NA	1.45E-02	0.22	0.21	0.23	0.97
578172.44	209998.01	0.74	0.71	0.77	8.55E-16	NA	1.35E-02	0.24	0.22	0.25	0.98
382898.08	249981.61	0.76	0.73	0.79	8.98E-15	NA	1.85E-02	0.22	0.21	0.24	0.98
354146.92	193026.23	0.76	0.73	0.79	5.58E-13	NA	2.51E-02	0.23	0.22	0.24	0.99
328207.85	187282.08	0.75	0.71	0.78	4.75E-10	NA	3.67E-02	0.24	0.22	0.25	0.99
506220.74	428641.83	0.76	0.73	0.8	4.62E-14	NA	1.70E-02	0.21	0.2	0.22	0.97
438831.62	345702.4	0.75	0.72	0.78	5.73E-13	NA	1.52E-02	0.22	0.2	0.23	0.97
350703.83	326730.44	0.77	0.74	0.8	4.28E-16	NA	1.59E-02	0.22	0.21	0.23	0.99
473030.19	199586.46	0.75	0.71	0.78	4.87E-18	NA	1.48E-02	0.24	0.22	0.25	0.98
541707.63	171114.46	0.76	0.73	0.8	1.04E-14	NA	9.27E-03	0.24	0.22	0.25	1
336411.55	397291.61	0.75	0.72	0.79	9.89E-18	NA	1.53E-02	0.22	0.21	0.23	0.98
359462.48	205063.65	0.76	0.73	0.79	2.69E-12	NA	2.07E-02	0.23	0.21	0.24	0.98
578001.31	155803.41	0.75	0.72	0.78	7.51E-15	NA	1.10E-02	0.24	0.23	0.26	0.99
458359.25	338224.63	0.76	0.73	0.79	1.76E-20	NA	NA	0.22	0.21	0.23	0.98
501439.27	248964.6	0.73	0.7	0.77	7.32E-14	NA	1.91E-02	0.24	0.23	0.25	0.97
407294.79	94530.32	0.75	0.72	0.78	1.50E-12	NA	1.33E-02	0.23	0.22	0.25	0.98
456814.62	344058.76	0.75	0.72	0.78	7.47E-16	NA	1.28E-02	0.22	0.21	0.23	0.97
533505.97	191909.79	0.77	0.74	0.81	6.85E-15	NA	1.16E-02	0.23	0.22	0.25	1.01
369615.45	407079.61	0.77	0.74	0.8	6.59E-14	NA	1.89E-02	0.23	0.21	0.24	1
538639.74	194051.05	0.76	0.73	0.79	6.91E-13	NA	1.08E-02	0.23	0.22	0.25	0.99
443820.54	400172.38	0.76	0.73	0.79	1.77E-13	NA	1.84E-02	0.21	0.2	0.22	0.97
629599.01	140643.36	0.77	0.74	0.8	2.47E-13	NA	1.72E-02	0.23	0.22	0.25	1
579625.57	111274.04	0.76	0.73	0.79	7.11E-17	NA	1.13E-02	0.23	0.22	0.25	0.99
389947.39	164343.98	0.79	0.75	0.82	3.29E-14	NA	1.36E-02	0.23	0.22	0.25	1.02
504149.29	430175.93	0.77	0.74	0.8	1.78E-12	NA	1.86E-02	0.21	0.2	0.22	0.98
551566.83	251120.18	0.74	0.71	0.77	4.67E-16	NA	1.73E-02	0.24	0.22	0.25	0.98
461049.51	341544.39	0.75	0.72	0.78	1.44E-12	NA	1.29E-02	0.22	0.2	0.23	0.97
333566.26	109311.37	0.75	0.72	0.78	2.79E-15	NA	1.31E-02	0.23	0.22	0.24	0.98
387826.21	428720.04	0.76	0.73	0.79	3.58E-16	NA	1.54E-02	0.21	0.2	0.23	0.98
539838.61	137876.6	0.76	0.73	0.79	4.49E-15	NA	9.17E-03	0.23	0.22	0.25	0.99
555808.19	177912.84	0.78	0.74	0.81	6.44E-13	NA	1.12E-02	0.24	0.22	0.25	1.01
242941.43	52032.53	0.75	0.72	0.79	1.71E-13	NA	1.84E-02	0.23	0.21	0.24	0.98
525690.03	193004.88	0.78	0.75	0.81	4.37E-16	NA	1.03E-02	0.24	0.22	0.25	1.02
433183.31	382957.47	0.75	0.72	0.78	1.41E-12	NA	1.72E-02	0.21	0.2	0.22	0.96
407238.01	295622.61	0.78	0.75	0.81	7.43E-13	NA	1.74E-02	0.21	0.2	0.22	0.99
527023.82	361320.49	0.75	0.72	0.78	8.00E-12	NA	1.65E-02	0.22	0.21	0.23	0.97
524592.69	169446.14	0.76	0.73	0.8	4.17E-15	NA	9.25E-03	0.24	0.23	0.25	1
363199.26	311796.02	0.78	0.74	0.81	3.09E-14	NA	1.61E-02	0.22	0.2	0.23	0.99
360164.07	178260.1	0.72	0.69	0.75	5.84E-12	NA	4.83E-02	0.26	0.25	0.28	0.99
315346.34	179591.43	0.75	0.71	0.78	1.43E-13	NA	2.79E-02	0.23	0.22	0.24	0.98
268788.95	373708.36	0.77	0.74	0.8	1.17E-12	NA	1.41E-02	0.22	0.21	0.24	0.99
488521.36	343461.09	0.75	0.72	0.78	8.96E-14	NA	1.57E-02	0.22	0.21	0.23	0.97
374475.34	389283.61	0.77	0.74	0.8	1.36E-13	NA	1.52E-02	0.22	0.2	0.23	0.99
451765.34	197397.07	0.75	0.72	0.79	1.55E-14	NA	1.49E-02	0.24	0.23	0.25	0.99
569780.48	207118.81	0.75	0.72	0.78	1.93E-15	NA	1.14E-02	0.24	0.22	0.25	0.99
488140.28	180732.19	0.75	0.72	0.78	8.09E-13	NA	1.28E-02	0.24	0.23	0.25	0.99
550132.46	190523.77	0.75	0.72	0.79	2.78E-15	NA	1.11E-02	0.23	0.22	0.25	0.99
460691.48	516964.75	0.78	0.75	0.81	4.93E-15	NA	2.34E-02	0.21	0.2	0.23	0.99
308604.3	304860.84	0.76	0.73	0.79	1.70E-13	NA	1.75E-02	0.22	0.21	0.23	0.98
354588.98	684775.5	0.76	0.73	0.8	5.21E-15	NA	1.49E-02	0.22	0.2	0.23	0.98
332387.68	387376.34	0.75	0.72	0.79	4.47E-14	NA	1.53E-02	0.22	0.21	0.23	0.98
540681.72	187678.91	0.77	0.74	0.8	1.71E-14	NA	1.00E-02	0.23	0.22	0.25	1
390909.95	287892.37	0.77	0.74	0.8	3.09E-13	NA	1.74E-02	0.21	0.2	0.22	0.98
488910.47	104669.97	0.77	0.74	0.81	2.31E-13	NA	1.00E-02	0.24	0.22	0.25	1.01
486932.49	181946.76	0.75	0.72	0.78	3.75E-15	NA	1.34E-02	0.24	0.22	0.25	0.99
330515.27	437833.53	0.75	0.72	0.78	4.55E-14	NA	1.89E-02	0.23	0.21	0.24	0.98
530377.11	185068.35	0.77	0.74	0.8	1.01E-14	NA	1.13E-02	0.24	0.22	0.25	1.01
510988.71	215263.75	0.74	0.71	0.77	1.10E-14	NA	1.53E-02	0.25	0.23	0.26	0.98
492248.27	164739.43	0.75	0.72	0.79	9.82E-15	NA	1.14E-02	0.24	0.23	0.26	0.99
282454.27	570005.12	0.76	0.73	0.79	4.19E-12	NA	1.63E-02	0.22	0.21	0.23	0.98
535006.32	198039.82	0.76	0.73	0.8	2.72E-12	NA	1.15E-02	0.23	0.22	0.25	1
416958.94	184009.27	0.77	0.74	0.81	1.51E-14	NA	1.70E-02	0.23	0.22	0.24	1
389639.83	394185.88	0.78	0.75	0.81	1.62E-16	NA	1.28E-02	0.21	0.2	0.23	0.99
463788.06	360502.51	0.75	0.72	0.78	2.48E-12	NA	1.56E-02	0.21	0.2	0.23	0.97
347576.24	115425.26	0.75	0.72	0.78	4.11E-12	NA	1.64E-02	0.23	0.21	0.24	0.98
449096.54	335018.7	0.75	0.72	0.79	4.78E-14	NA	1.41E-02	0.22	0.2	0.23	0.97
390313.31	140691.59	0.77	0.74	0.8	1.85E-12	NA	1.42E-02	0.23	0.21	0.24	1
268674.25	86037.88	0.75	0.72	0.78	1.15E-14	NA	1.78E-02	0.23	0.22	0.24	0.98
330093.19	412795.08	0.76	0.73	0.79	7.03E-13	NA	1.69E-02	0.22	0.21	0.24	0.98
592599.99	184235.41	0.75	0.72	0.78	4.08E-13	NA	1.39E-02	0.24	0.23	0.25	0.99
416881.49	345810.05	0.76	0.73	0.79	5.39E-13	NA	1.46E-02	0.21	0.2	0.23	0.97
360020.9	143553.51	0.76	0.73	0.8	5.58E-14	NA	1.64E-02	0.23	0.21	0.24	0.99
398568.91	407994.48	0.77	0.74	0.8	5.19E-15	NA	1.59E-02	0.21	0.2	0.22	0.98
288739.77	182840.29	0.75	0.72	0.78	5.16E-13	NA	2.47E-02	0.22	0.21	0.24	0.97
303274.57	201174.91	0.76	0.72	0.79	4.58E-14	NA	2.48E-02	0.22	0.21	0.24	0.98
293826.35	82388.39	0.75	0.72	0.78	3.44E-12	NA	1.86E-02	0.23	0.21	0.24	0.98
412327.05	92244.1	0.75	0.72	0.79	3.83E-13	NA	1.27E-02	0.23	0.22	0.24	0.98
509819.29	198528.6	0.76	0.73	0.79	4.83E-13	NA	1.16E-02	0.24	0.23	0.25	1
389603.93	396416.29	0.78	0.75	0.81	1.38E-13	NA	1.32E-02	0.21	0.2	0.23	0.99
414838.89	426567.92	0.76	0.73	0.79	3.17E-15	NA	2.03E-02	0.21	0.2	0.22	0.97
370500.55	405356.45	0.78	0.74	0.81	5.74E-15	NA	1.46E-02	0.22	0.21	0.24	1
332371.58	330265.32	0.76	0.73	0.79	2.20E-12	NA	1.62E-02	0.22	0.21	0.23	0.98
371952.56	312825.76	0.78	0.75	0.81	6.57E-13	NA	1.69E-02	0.21	0.2	0.23	0.99
536044.92	166076.97	0.76	0.73	0.79	1.28E-13	NA	1.05E-02	0.24	0.22	0.25	1
323337.8	353165.07	0.75	0.72	0.78	3.36E-13	NA	1.59E-02	0.22	0.21	0.24	0.97
563243.56	172657.69	0.78	0.75	0.81	1.68E-14	NA	1.15E-02	0.24	0.22	0.25	1.02
392598.1	221047.75	0.72	0.69	0.75	1.38E-13	NA	3.95E-02	0.27	0.25	0.28	0.98
522124.99	168919.78	0.76	0.73	0.8	4.02E-14	NA	9.57E-03	0.24	0.23	0.26	1
529819.15	171075.16	0.76	0.73	0.8	1.40E-14	NA	1.00E-02	0.23	0.22	0.25	1
553965.35	159040.1	0.77	0.74	0.8	1.64E-17	NA	1.30E-02	0.25	0.23	0.26	1.01
445107.41	366358.29	0.75	0.72	0.78	1.42E-14	NA	1.60E-02	0.21	0.2	0.23	0.96
581069.83	110403.06	0.76	0.73	0.79	4.91E-15	NA	1.10E-02	0.23	0.22	0.25	0.99
274531.28	234525.17	0.76	0.73	0.79	4.29E-14	NA	2.06E-02	0.22	0.21	0.23	0.98
532773.57	116817.59	0.76	0.73	0.79	1.81E-16	NA	1.00E-02	0.23	0.22	0.25	0.99
506160.8	225961.78	0.7	0.67	0.73	1.99E-18	NA	2.83E-02	0.27	0.26	0.29	0.98
501630.64	194562.53	0.75	0.72	0.78	1.13E-12	NA	1.23E-02	0.24	0.23	0.26	0.99
457268.34	133529.37	0.77	0.74	0.8	1.50E-15	NA	1.12E-02	0.23	0.22	0.25	1
428428.18	563433.87	0.77	0.74	0.81	2.81E-14	NA	1.96E-02	0.22	0.2	0.23	0.99
507075.82	428487.65	0.76	0.73	0.79	1.10E-15	NA	1.79E-02	0.21	0.2	0.22	0.97
414523.19	534587.27	0.77	0.74	0.8	4.91E-12	NA	2.12E-02	0.21	0.2	0.23	0.99
489032.18	442948.97	0.76	0.73	0.8	6.15E-15	NA	2.02E-02	0.21	0.2	0.22	0.98
536635.1	186768.64	0.77	0.74	0.8	9.89E-19	NA	1.06E-02	0.23	0.22	0.25	1
276539.56	190908.99	0.76	0.72	0.79	2.26E-17	NA	2.45E-02	0.22	0.21	0.23	0.98
526149.43	133229.47	0.76	0.73	0.79	3.74E-14	NA	9.86E-03	0.23	0.22	0.25	0.99
543521.74	198771.53	0.75	0.72	0.79	7.25E-12	NA	1.14E-02	0.24	0.22	0.25	0.99
478216.88	120080.47	0.77	0.74	0.8	9.72E-13	NA	1.03E-02	0.23	0.22	0.25	1
430811.53	438600.53	0.76	0.73	0.79	3.83E-12	NA	3.08E-02	0.21	0.2	0.22	0.97
367422.13	494577.54	0.76	0.73	0.79	1.92E-14	NA	1.81E-02	0.22	0.2	0.23	0.98
524261.99	200796.96	0.77	0.73	0.8	1.26E-14	NA	1.14E-02	0.23	0.22	0.25	1
410311.75	283582.86	0.78	0.75	0.81	2.22E-16	NA	1.87E-02	0.21	0.2	0.23	0.99
368546.23	71086.17	0.75	0.72	0.79	3.70E-14	NA	1.60E-02	0.23	0.22	0.24	0.98
515353.65	205659.26	0.76	0.73	0.79	4.68E-12	NA	1.24E-02	0.24	0.23	0.26	1
332581.32	107798.42	0.75	0.72	0.78	1.25E-13	NA	1.19E-02	0.23	0.22	0.25	0.98
350887.73	212226.48	0.76	0.73	0.79	6.05E-15	NA	2.13E-02	0.23	0.21	0.24	0.98
488749.61	179929.86	0.75	0.72	0.78	1.10E-14	NA	1.28E-02	0.24	0.23	0.25	0.99
329458.31	542728.88	0.76	0.73	0.79	1.53E-13	NA	1.72E-02	0.22	0.21	0.23	0.98
453697.95	340248.99	0.75	0.72	0.78	1.04E-11	NA	1.28E-02	0.22	0.21	0.23	0.97
518953.22	284964	0.74	0.71	0.77	6.88E-14	NA	1.77E-02	0.23	0.22	0.24	0.97
454155.06	365273.19	0.75	0.72	0.79	1.18E-13	NA	1.64E-02	0.21	0.2	0.22	0.97
518602.84	228286.58	0.73	0.7	0.76	6.07E-12	NA	1.73E-02	0.25	0.23	0.26	0.97
436230.11	531320.56	0.78	0.75	0.81	8.74E-13	NA	2.35E-02	0.21	0.2	0.23	0.99
503194.19	160012.33	0.76	0.73	0.79	1.28E-15	NA	1.11E-02	0.24	0.23	0.26	1
417668.8	120883.91	0.76	0.73	0.8	5.97E-12	NA	1.44E-02	0.23	0.22	0.24	0.99
513921.76	342395.72	0.75	0.72	0.78	3.37E-14	NA	1.53E-02	0.22	0.21	0.24	0.97
448529.22	344223.46	0.75	0.72	0.78	5.51E-13	NA	1.48E-02	0.22	0.21	0.23	0.97
488941.1	408530.67	0.77	0.74	0.8	8.63E-13	NA	2.02E-02	0.21	0.2	0.22	0.98
304577.49	174357.57	0.75	0.72	0.78	9.62E-15	NA	2.48E-02	0.23	0.21	0.24	0.97
576903.55	131259.56	0.76	0.72	0.79	5.73E-18	NA	1.22E-02	0.24	0.22	0.25	0.99
353744.02	139175.99	0.76	0.73	0.79	6.70E-12	NA	1.68E-02	0.23	0.21	0.24	0.99
497995.91	180070.58	0.75	0.72	0.78	1.08E-14	NA	1.28E-02	0.24	0.23	0.26	1
459812.61	453160.51	0.76	0.73	0.79	5.70E-16	NA	2.02E-02	0.21	0.2	0.22	0.97
381205.59	400868.24	0.77	0.74	0.81	1.17E-13	NA	1.32E-02	0.22	0.2	0.23	0.99
513026.38	175529.82	0.77	0.74	0.8	1.13E-14	NA	1.04E-02	0.25	0.23	0.26	1.01
395571.12	341097.99	0.77	0.73	0.8	1.11E-15	NA	1.32E-02	0.22	0.2	0.23	0.98
462105.53	313347.72	0.75	0.72	0.78	2.86E-14	NA	1.42E-02	0.22	0.21	0.23	0.97
610632.26	217221.8	0.74	0.71	0.77	2.48E-14	NA	1.49E-02	0.23	0.22	0.25	0.97
394811.22	231732.17	0.76	0.73	0.79	7.02E-16	NA	1.90E-02	0.23	0.21	0.24	0.98
449355.39	244710.97	0.74	0.71	0.77	5.18E-14	NA	1.71E-02	0.23	0.22	0.24	0.97
384325.6	163041.55	0.78	0.75	0.82	4.36E-13	NA	1.41E-02	0.23	0.22	0.24	1.01
516512.7	179817.69	0.79	0.75	0.82	6.95E-14	NA	8.95E-03	0.25	0.23	0.26	1.03
464311.51	175534.14	0.75	0.72	0.78	6.48E-16	NA	1.41E-02	0.23	0.22	0.25	0.98
459123.68	514389.23	0.78	0.75	0.81	8.62E-13	NA	2.52E-02	0.21	0.2	0.23	0.99
458540.81	299425.98	0.75	0.72	0.78	1.23E-13	NA	1.46E-02	0.22	0.21	0.24	0.97
476435.45	184011.49	0.75	0.72	0.78	2.73E-12	NA	1.38E-02	0.24	0.22	0.25	0.99
456551.38	105172.16	0.78	0.75	0.81	1.81E-13	NA	1.27E-02	0.23	0.22	0.24	1.01
438759.19	328820.23	0.76	0.73	0.79	1.32E-13	NA	1.44E-02	0.22	0.2	0.23	0.97
347885.89	304969	0.77	0.74	0.8	2.36E-11	NA	1.73E-02	0.22	0.21	0.23	0.99
526602.87	152002.2	0.76	0.73	0.79	1.35E-13	NA	9.57E-03	0.24	0.22	0.25	1
449280.96	274720.19	0.75	0.72	0.78	4.98E-15	NA	1.32E-02	0.22	0.21	0.24	0.98
469394.78	107656.74	0.78	0.74	0.81	4.44E-14	NA	9.85E-03	0.23	0.22	0.24	1.01
236410.06	103755.01	0.75	0.72	0.79	1.12E-15	NA	1.95E-02	0.22	0.21	0.24	0.98
463657.88	132979.92	0.78	0.75	0.82	8.89E-18	NA	8.87E-03	0.24	0.22	0.25	1.02
407867.59	280053.96	0.77	0.74	0.8	2.34E-17	NA	1.78E-02	0.22	0.2	0.23	0.98
380302.41	246753.97	0.76	0.73	0.79	4.16E-10	NA	1.88E-02	0.22	0.21	0.24	0.98
528148.48	226356.92	0.73	0.7	0.76	1.34E-15	NA	1.84E-02	0.25	0.24	0.26	0.98
430786.75	226996.97	0.75	0.72	0.78	9.82E-16	NA	1.76E-02	0.23	0.22	0.24	0.98
446241.71	115327.89	0.77	0.74	0.8	1.02E-13	NA	1.50E-02	0.23	0.21	0.24	0.99
577787.81	160888.23	0.75	0.72	0.78	2.18E-13	NA	1.14E-02	0.24	0.23	0.26	0.99
405616.96	94374.11	0.75	0.72	0.78	4.64E-15	NA	1.35E-02	0.23	0.22	0.25	0.98
535002.58	212946.58	0.75	0.71	0.78	3.21E-15	NA	1.46E-02	0.24	0.22	0.25	0.98
439237.36	372765.61	0.75	0.72	0.78	1.49E-14	NA	1.55E-02	0.21	0.2	0.22	0.96
407421.14	281582.99	0.77	0.74	0.8	1.18E-14	NA	1.88E-02	0.21	0.2	0.23	0.98
312079.62	185606.17	0.75	0.72	0.79	1.25E-14	NA	2.91E-02	0.23	0.21	0.24	0.98
581428.48	263599.79	0.74	0.71	0.77	4.11E-13	NA	1.70E-02	0.24	0.22	0.25	0.98
354686.27	177648.18	0.77	0.74	0.8	8.48E-14	NA	2.63E-02	0.22	0.21	0.24	0.99
500618.69	228784.95	0.72	0.69	0.75	8.35E-15	NA	2.00E-02	0.25	0.24	0.27	0.98
477003.14	239310.79	0.73	0.7	0.76	9.14E-14	NA	1.95E-02	0.24	0.23	0.26	0.98
389974.8	372824.1	0.78	0.75	0.81	5.05E-14	NA	1.06E-02	0.22	0.2	0.23	1
538745.47	223623.63	0.74	0.71	0.77	5.86E-13	NA	1.56E-02	0.24	0.23	0.25	0.98
362399.62	172663.75	0.76	0.73	0.79	1.06E-14	NA	2.08E-02	0.23	0.22	0.25	0.99
417062	91368.83	0.76	0.73	0.79	4.30E-13	NA	1.28E-02	0.23	0.22	0.24	0.99
390548.78	232282.71	0.76	0.73	0.79	4.95E-14	NA	1.91E-02	0.23	0.21	0.24	0.98
425475.43	118117.72	0.76	0.73	0.79	1.37E-12	NA	1.46E-02	0.23	0.22	0.24	0.99
508228.79	209021.28	0.75	0.71	0.78	7.44E-14	NA	1.38E-02	0.24	0.23	0.26	0.99
522963.78	176772.14	0.78	0.74	0.81	1.28E-14	NA	9.99E-03	0.24	0.22	0.25	1.01
446523.83	382947.73	0.76	0.72	0.79	1.78E-13	NA	1.62E-02	0.21	0.2	0.22	0.96
586172.11	209881.57	0.74	0.71	0.77	4.21E-18	NA	1.41E-02	0.24	0.22	0.25	0.97
581882.78	184597.68	0.75	0.72	0.79	3.81E-13	NA	1.69E-02	0.24	0.23	0.25	0.99
417792.13	93765.59	0.76	0.72	0.79	2.77E-13	NA	1.34E-02	0.23	0.21	0.24	0.98
493358.47	428787.66	0.78	0.75	0.82	1.03E-12	NA	2.71E-02	0.21	0.2	0.22	0.99
327751.17	138741.42	0.75	0.72	0.78	3.41E-13	NA	1.85E-02	0.23	0.21	0.24	0.98
395875.71	388544.88	0.8	0.77	0.84	1.18E-13	NA	8.28E-03	0.22	0.21	0.23	1.02
247942.11	55266.17	0.76	0.73	0.79	1.83E-13	NA	1.79E-02	0.23	0.21	0.24	0.98
569241.18	207694.17	0.75	0.72	0.78	2.05E-15	NA	1.12E-02	0.24	0.22	0.25	0.99
572852.69	154636.4	0.75	0.72	0.79	1.45E-14	NA	1.05E-02	0.24	0.23	0.25	0.99
616187.11	314977.28	0.75	0.72	0.78	9.54E-14	NA	1.64E-02	0.22	0.21	0.24	0.98
344005.18	108449.63	0.75	0.72	0.78	2.08E-14	NA	1.60E-02	0.23	0.22	0.24	0.98
505894.82	438294.55	0.76	0.73	0.8	1.44E-14	NA	1.92E-02	0.21	0.2	0.22	0.97
378281.71	149520.55	0.79	0.75	0.82	2.21E-12	NA	1.48E-02	0.23	0.21	0.24	1.01
510472.93	176715.23	0.76	0.73	0.8	7.32E-16	NA	1.10E-02	0.25	0.24	0.27	1.01
258609.53	132430.53	0.75	0.72	0.78	3.47E-11	NA	1.90E-02	0.22	0.21	0.24	0.98
504298.17	206956.98	0.75	0.72	0.78	1.10E-18	NA	1.32E-02	0.24	0.23	0.26	0.99
629835.4	140318.91	0.77	0.73	0.8	1.10E-12	NA	1.70E-02	0.23	0.22	0.25	1
459363.71	98612.73	0.78	0.75	0.81	6.03E-15	NA	1.10E-02	0.23	0.22	0.24	1.01
541765.2	181218.42	0.77	0.74	0.8	3.20E-13	NA	1.03E-02	0.23	0.22	0.25	1
361401.5	189645.36	0.76	0.72	0.79	6.20E-14	NA	2.27E-02	0.23	0.22	0.24	0.99
389081.35	400762.7	0.78	0.75	0.81	4.68E-13	NA	1.52E-02	0.21	0.2	0.23	0.99
312697.94	89616.61	0.75	0.72	0.78	9.31E-12	NA	1.76E-02	0.23	0.22	0.24	0.98
498821.28	372036.31	0.75	0.72	0.78	2.22E-15	NA	1.52E-02	0.22	0.2	0.23	0.97
534729.25	176819.64	0.78	0.74	0.81	4.93E-14	NA	1.06E-02	0.23	0.22	0.25	1.01
363638.1	181533.58	0.77	0.74	0.8	1.35E-13	NA	2.78E-02	0.23	0.22	0.24	1
368563.45	200929.13	0.76	0.73	0.79	3.90E-14	NA	1.99E-02	0.23	0.21	0.24	0.98
487448.23	405992.55	0.76	0.73	0.8	1.09E-11	NA	2.00E-02	0.21	0.2	0.22	0.97
521517.35	174060.72	0.77	0.74	0.8	3.34E-17	NA	9.86E-03	0.24	0.23	0.25	1.01
585459.22	186346.36	0.74	0.71	0.77	9.03E-13	NA	1.50E-02	0.24	0.23	0.26	0.98
479782.31	265083.02	0.74	0.71	0.77	3.53E-14	NA	2.02E-02	0.23	0.22	0.24	0.97
326339.35	365976.95	0.75	0.72	0.78	4.04E-14	NA	1.53E-02	0.22	0.21	0.23	0.97
372087.21	291467.14	0.77	0.74	0.8	4.95E-14	NA	1.67E-02	0.22	0.2	0.23	0.99
483355.77	150269.79	0.77	0.74	0.8	2.77E-12	NA	1.15E-02	0.23	0.22	0.25	1
422258.36	622116.84	0.77	0.74	0.8	6.79E-15	NA	1.70E-02	0.22	0.21	0.23	0.99
530389.93	405192.63	0.76	0.73	0.79	5.65E-12	NA	1.55E-02	0.21	0.2	0.23	0.97
534595.79	165010.23	0.76	0.73	0.79	1.28E-14	NA	1.03E-02	0.24	0.22	0.25	1
449484.74	130191.1	0.76	0.73	0.79	1.03E-12	NA	1.25E-02	0.23	0.22	0.25	0.99
363276.01	188302.84	0.76	0.73	0.79	4.99E-13	NA	2.17E-02	0.23	0.22	0.24	0.99
333646.31	188498.81	0.72	0.65	0.76	9.25E-03	NA	6.38E-02	0.26	0.25	0.28	0.99
459102.09	266510.61	0.75	0.72	0.78	4.19E-15	NA	1.45E-02	0.23	0.22	0.24	0.98
514660.31	185982.25	0.78	0.75	0.81	1.02E-12	NA	9.01E-03	0.24	0.23	0.26	1.02
579482.18	186903.7	0.75	0.72	0.78	2.79E-15	NA	1.58E-02	0.24	0.22	0.25	0.99
481489.73	167104.18	0.75	0.72	0.79	1.51E-14	NA	1.28E-02	0.24	0.22	0.25	0.99
398691.02	91322.02	0.75	0.71	0.78	6.34E-16	NA	1.39E-02	0.23	0.22	0.25	0.98
370658.4	165841.35	0.77	0.74	0.81	1.94E-17	NA	1.59E-02	0.23	0.21	0.24	1
401320.84	228673.38	0.75	0.72	0.79	1.91E-15	NA	1.84E-02	0.23	0.21	0.24	0.98
426542.03	259246.19	0.76	0.73	0.79	4.20E-14	NA	1.59E-02	0.22	0.21	0.24	0.98
536336.34	185436.87	0.77	0.74	0.81	1.04E-15	NA	1.06E-02	0.23	0.22	0.25	1.01
418615.22	277265.9	0.77	0.74	0.8	6.56E-16	NA	1.46E-02	0.22	0.2	0.23	0.98
436640.37	494188.96	0.77	0.74	0.81	3.16E-14	NA	2.20E-02	0.21	0.2	0.22	0.99
528050.74	171203.71	0.76	0.73	0.79	6.37E-16	NA	9.96E-03	0.24	0.22	0.25	1
451773.2	292302.41	0.75	0.72	0.78	2.39E-12	NA	1.47E-02	0.22	0.21	0.24	0.97
518119.57	229570.83	0.73	0.7	0.76	2.23E-15	NA	1.73E-02	0.25	0.23	0.26	0.97
561683.59	195205.88	0.74	0.71	0.77	8.69E-13	NA	1.29E-02	0.24	0.22	0.25	0.98
398195.75	286439.52	0.79	0.76	0.82	1.93E-11	NA	1.98E-02	0.21	0.2	0.22	1
416280.46	105504.34	0.76	0.73	0.79	1.88E-13	NA	1.38E-02	0.23	0.21	0.24	0.99
442519.74	383300.75	0.75	0.72	0.78	4.14E-15	NA	1.61E-02	0.21	0.2	0.22	0.96
414258.5	288470.66	0.77	0.74	0.8	1.88E-14	NA	1.71E-02	0.21	0.2	0.23	0.98
389139.22	387603.17	0.78	0.75	0.81	5.43E-17	NA	1.45E-02	0.21	0.2	0.23	0.99
432436.84	277057.12	0.76	0.73	0.79	6.52E-14	NA	1.31E-02	0.22	0.21	0.23	0.98
349658.78	167264.35	0.76	0.73	0.79	1.17E-15	NA	2.09E-02	0.23	0.21	0.24	0.99
528553.95	173521.89	0.77	0.73	0.8	1.53E-15	NA	9.91E-03	0.23	0.22	0.25	1
548932.15	182448.68	0.76	0.73	0.79	5.38E-17	NA	1.06E-02	0.24	0.22	0.25	1
439180.02	391557.72	0.76	0.73	0.79	1.04E-12	NA	1.78E-02	0.21	0.2	0.22	0.97
468569.77	108629.46	0.78	0.74	0.81	2.00E-13	NA	1.03E-02	0.23	0.22	0.24	1.01
394074.21	270798.89	0.77	0.74	0.8	2.34E-13	NA	1.65E-02	0.22	0.2	0.23	0.99
426776.8	410035.01	0.76	0.73	0.79	2.01E-12	NA	1.95E-02	0.21	0.2	0.22	0.97
503018.75	436235.69	0.77	0.74	0.8	2.43E-13	NA	1.94E-02	0.21	0.2	0.22	0.97
418573.02	273677.74	0.77	0.74	0.8	9.07E-13	NA	1.54E-02	0.22	0.21	0.23	0.99
547280.37	207605.26	0.75	0.72	0.78	2.30E-15	NA	1.28E-02	0.24	0.22	0.25	0.98
369642.35	91183.49	0.75	0.72	0.78	1.84E-14	NA	1.59E-02	0.23	0.22	0.24	0.98
435054.15	383807.74	0.74	0.71	0.77	9.81E-14	NA	1.80E-02	0.21	0.2	0.22	0.95
320685.04	470053.52	0.74	0.71	0.78	1.26E-14	NA	1.62E-02	0.22	0.21	0.24	0.97
309781.24	400207.63	0.76	0.73	0.79	1.43E-14	NA	1.60E-02	0.22	0.21	0.23	0.98
489547.86	181338.16	0.75	0.72	0.78	5.45E-14	NA	1.32E-02	0.24	0.23	0.25	0.99
511953.59	217798.68	0.73	0.7	0.77	4.49E-13	NA	1.60E-02	0.25	0.23	0.26	0.98
515601.73	176233.02	0.77	0.74	0.8	2.37E-12	NA	9.67E-03	0.24	0.23	0.26	1.02
511218.23	205648.98	0.75	0.72	0.79	8.11E-12	NA	1.32E-02	0.24	0.23	0.26	1
536128.4	167053.51	0.76	0.73	0.79	4.51E-13	NA	1.03E-02	0.24	0.22	0.25	0.99
400969.32	266199.86	0.77	0.74	0.8	4.01E-14	NA	1.59E-02	0.22	0.21	0.23	0.98
466823.42	353836.77	0.75	0.72	0.78	8.88E-13	NA	1.47E-02	0.22	0.2	0.23	0.97
598005.71	312457.27	0.74	0.71	0.78	4.16E-14	NA	1.60E-02	0.23	0.21	0.24	0.97
505891.98	165410.2	0.75	0.72	0.78	1.09E-16	NA	1.18E-02	0.25	0.23	0.26	1
393114.53	300399.97	0.78	0.75	0.82	4.30E-13	NA	1.59E-02	0.21	0.2	0.22	0.99
364773.99	172099.63	0.77	0.74	0.8	2.41E-13	NA	1.77E-02	0.23	0.22	0.24	1
422445.27	425000.28	0.76	0.73	0.79	4.79E-14	NA	2.32E-02	0.21	0.19	0.22	0.97
344246.93	186576.12	0.76	0.72	0.79	5.59E-16	NA	2.65E-02	0.23	0.22	0.25	0.99
421786.4	203151.41	0.76	0.73	0.79	2.22E-16	NA	1.61E-02	0.23	0.22	0.24	0.99
360946.42	369674.39	0.76	0.73	0.79	3.79E-15	NA	1.61E-02	0.22	0.21	0.23	0.98
504129.35	425563.88	0.77	0.74	0.8	9.00E-14	NA	1.94E-02	0.21	0.2	0.22	0.98
620241.71	344585.99	0.75	0.72	0.78	5.06E-14	NA	1.69E-02	0.22	0.21	0.24	0.97
382468.54	328395.2	0.77	0.74	0.8	1.71E-12	NA	1.43E-02	0.21	0.2	0.23	0.99
422560.27	267599.7	0.76	0.73	0.79	1.23E-15	NA	1.44E-02	0.22	0.21	0.24	0.98
335758.09	163663.85	0.75	0.72	0.78	3.24E-13	NA	2.18E-02	0.23	0.21	0.24	0.98
510291.67	221463.79	0.72	0.69	0.76	6.40E-13	NA	1.75E-02	0.26	0.24	0.27	0.98
489772.92	203866.93	0.74	0.71	0.78	1.49E-14	NA	1.41E-02	0.24	0.23	0.26	0.98
335315.08	394967.02	0.76	0.73	0.79	7.02E-13	NA	1.47E-02	0.22	0.21	0.23	0.98
412594.81	94012.3	0.75	0.72	0.79	2.05E-13	NA	1.29E-02	0.23	0.22	0.24	0.98
401712.91	265759.01	0.77	0.74	0.8	7.27E-13	NA	1.58E-02	0.22	0.21	0.23	0.98
439789.98	113946.55	0.78	0.75	0.81	1.72E-12	NA	1.91E-02	0.23	0.21	0.24	1
571122.57	140873.51	0.75	0.72	0.78	1.36E-16	NA	1.19E-02	0.24	0.22	0.25	0.99
556176.31	187729.99	0.74	0.71	0.77	3.11E-13	NA	1.16E-02	0.24	0.22	0.25	0.98
347659.62	177337.7	0.76	0.73	0.79	3.31E-13	NA	2.37E-02	0.23	0.22	0.24	0.99
499668.63	186154.01	0.75	0.72	0.79	2.00E-13	NA	1.18E-02	0.24	0.23	0.26	1
434884.42	372560.98	0.76	0.73	0.79	5.37E-13	NA	1.38E-02	0.21	0.2	0.22	0.97
453507.07	107445.6	0.77	0.74	0.8	4.62E-15	NA	1.26E-02	0.23	0.21	0.24	1
534941.69	185932.57	0.77	0.74	0.81	1.01E-13	NA	1.07E-02	0.23	0.22	0.25	1.01
373826.43	117537.21	0.76	0.73	0.79	5.68E-15	NA	1.60E-02	0.23	0.21	0.24	0.98
568239.1	196927.76	0.75	0.72	0.78	3.42E-12	NA	1.37E-02	0.23	0.22	0.25	0.98
555159.86	160054.23	0.76	0.73	0.79	5.09E-13	NA	1.10E-02	0.24	0.23	0.26	1
452680.62	297890.3	0.75	0.72	0.78	1.52E-12	NA	1.41E-02	0.22	0.21	0.23	0.97
617014.67	311972.64	0.75	0.72	0.78	1.21E-12	NA	1.59E-02	0.22	0.21	0.24	0.98
542366.46	251755.01	0.73	0.7	0.77	3.35E-12	NA	1.77E-02	0.24	0.22	0.25	0.97
328148.12	479133.11	0.75	0.72	0.79	3.60E-12	NA	1.66E-02	0.22	0.21	0.24	0.98
509024.15	203413.5	0.75	0.72	0.79	6.83E-15	NA	1.27E-02	0.24	0.23	0.26	1
516662.56	240081.56	0.74	0.7	0.77	4.38E-13	NA	1.59E-02	0.24	0.23	0.26	0.98
493271.98	188744.49	0.75	0.72	0.78	1.41E-12	NA	1.25E-02	0.24	0.23	0.26	0.99
519593.99	244606.59	0.75	0.72	0.78	1.48E-13	NA	1.73E-02	0.24	0.22	0.25	0.98
378568.76	241215.93	0.76	0.73	0.79	3.63E-12	NA	1.93E-02	0.22	0.21	0.24	0.98
515282.33	194350.32	0.77	0.74	0.8	4.46E-14	NA	9.77E-03	0.24	0.23	0.26	1.01
528633.28	173133.5	0.77	0.73	0.8	4.41E-12	NA	9.90E-03	0.23	0.22	0.25	1
584165.49	192251.32	0.74	0.71	0.77	4.55E-15	NA	1.50E-02	0.24	0.23	0.25	0.98
406350.85	262806.39	0.76	0.73	0.79	2.28E-13	NA	1.59E-02	0.22	0.21	0.23	0.98
369507.07	431664.98	0.76	0.73	0.79	2.17E-14	NA	1.54E-02	0.22	0.2	0.23	0.98
488891.69	241908.52	0.73	0.7	0.76	2.95E-13	NA	1.90E-02	0.25	0.23	0.26	0.98
366966.94	77305.39	0.75	0.72	0.78	3.14E-14	NA	1.57E-02	0.23	0.22	0.24	0.98
528663.91	108627.59	0.76	0.73	0.79	2.37E-16	NA	1.06E-02	0.23	0.22	0.25	0.99
559608.97	178395	0.76	0.73	0.79	1.87E-13	NA	1.14E-02	0.24	0.22	0.25	1
387691.75	220844.15	0.75	0.72	0.79	3.46E-17	NA	2.15E-02	0.23	0.22	0.24	0.98
517516.78	210672.93	0.77	0.74	0.8	6.39E-14	NA	1.56E-02	0.24	0.23	0.26	1.01
487565.72	405165.66	0.76	0.73	0.8	5.07E-13	NA	1.99E-02	0.21	0.2	0.22	0.98
373551.66	430023.2	0.76	0.73	0.79	8.99E-14	NA	1.59E-02	0.22	0.2	0.23	0.98
346409.43	153642.52	0.76	0.73	0.79	3.59E-12	NA	1.86E-02	0.23	0.21	0.24	0.98
209212.69	68184.8	0.76	0.73	0.79	7.55E-14	NA	1.97E-02	0.22	0.21	0.24	0.98
433452.68	346064.44	0.75	0.72	0.78	1.14E-14	NA	1.51E-02	0.21	0.2	0.23	0.97
407060.51	102637.99	0.76	0.73	0.79	3.29E-13	NA	1.30E-02	0.23	0.22	0.24	0.99
547519.07	147702.3	0.75	0.72	0.79	1.08E-14	NA	1.05E-02	0.24	0.22	0.25	0.99
413469.52	485552.19	0.77	0.74	0.8	1.83E-15	NA	2.10E-02	0.21	0.2	0.23	0.98
462180.04	301123.79	0.74	0.71	0.78	1.69E-13	NA	1.43E-02	0.22	0.21	0.23	0.97
454074.59	342161.18	0.75	0.71	0.78	2.13E-14	NA	1.39E-02	0.22	0.21	0.24	0.97
449417.51	109121.16	0.77	0.74	0.8	1.72E-13	NA	1.33E-02	0.23	0.21	0.24	1
653419.99	298336.68	0.76	0.72	0.79	6.76E-14	NA	1.63E-02	0.22	0.21	0.24	0.98
406259.16	287455.08	0.79	0.75	0.82	1.53E-12	NA	2.03E-02	0.21	0.2	0.22	1
513304.65	429901.23	0.76	0.73	0.79	3.29E-15	NA	1.87E-02	0.21	0.2	0.22	0.97
563405.01	177719.89	0.76	0.73	0.79	3.16E-15	NA	1.16E-02	0.24	0.23	0.25	1
430967.38	513871.47	0.78	0.75	0.81	6.58E-13	NA	2.45E-02	0.21	0.2	0.22	0.99
462859.05	283474.81	0.75	0.72	0.78	1.53E-13	NA	1.53E-02	0.22	0.21	0.24	0.97
589304.69	161933.97	0.73	0.7	0.77	1.46E-13	NA	1.50E-02	0.26	0.24	0.27	0.99
524731.25	213049.95	0.75	0.72	0.78	6.67E-14	NA	1.37E-02	0.24	0.22	0.25	0.98
527883.09	296083.29	0.74	0.71	0.77	1.67E-19	NA	NA	0.23	0.21	0.24	0.97
545115.71	209179.4	0.75	0.71	0.78	5.74E-14	NA	1.36E-02	0.24	0.22	0.25	0.98
507947.66	249985.44	0.74	0.71	0.77	7.72E-13	NA	1.75E-02	0.24	0.22	0.25	0.97
436943.67	373855.01	0.75	0.72	0.78	1.06E-14	NA	1.52E-02	0.21	0.2	0.22	0.96
210498.79	76518.82	0.76	0.73	0.79	5.73E-14	NA	1.97E-02	0.22	0.21	0.24	0.98
385338.35	155974.91	0.79	0.76	0.83	3.36E-12	NA	1.25E-02	0.23	0.22	0.24	1.02
461703.73	341328.3	0.75	0.72	0.78	1.01E-12	NA	1.31E-02	0.22	0.2	0.23	0.97
457852.24	209550.45	0.74	0.71	0.77	8.02E-16	NA	1.68E-02	0.24	0.23	0.25	0.98
443015.77	423017.61	0.77	0.74	0.8	6.19E-13	NA	2.14E-02	0.21	0.2	0.22	0.98
386296.81	404629.19	0.77	0.74	0.8	1.10E-14	NA	1.49E-02	0.21	0.2	0.23	0.98
358232.47	179020.75	0.76	0.73	0.79	2.44E-13	NA	2.59E-02	0.23	0.22	0.25	0.99
530272.89	188793.66	0.78	0.75	0.81	5.11E-14	NA	1.18E-02	0.23	0.22	0.25	1.01
537520.34	153088.07	0.76	0.72	0.79	3.07E-14	NA	9.89E-03	0.24	0.22	0.25	0.99
487669.08	304413.66	0.75	0.72	0.78	4.29E-17	NA	1.55E-02	0.23	0.21	0.24	0.97
265266.24	197473.63	0.76	0.72	0.79	4.58E-12	NA	2.35E-02	0.22	0.21	0.23	0.98
517132.03	146616.5	0.76	0.73	0.8	5.45E-13	NA	1.00E-02	0.24	0.23	0.25	1
413399.93	439144.94	0.76	0.72	0.79	1.57E-13	NA	2.47E-02	0.21	0.2	0.22	0.96
393889.9	286176.54	0.78	0.75	0.81	4.36E-13	NA	1.77E-02	0.21	0.2	0.22	0.99
456549.25	335141.05	0.76	0.73	0.79	9.15E-14	NA	1.25E-02	0.22	0.21	0.23	0.98
391558.8	303238.88	0.78	0.75	0.81	4.54E-14	NA	1.51E-02	0.21	0.2	0.22	0.99
328764.5	186314.84	0.75	0.72	0.78	3.18E-14	NA	3.74E-02	0.24	0.22	0.25	0.99
487127.78	159822.21	0.77	0.73	0.8	1.91E-11	NA	1.16E-02	0.23	0.22	0.25	1
455555.03	344089.9	0.75	0.72	0.78	1.22E-16	NA	1.34E-02	0.22	0.21	0.24	0.97
414946.62	130240.5	0.77	0.73	0.8	1.02E-15	NA	1.52E-02	0.23	0.21	0.24	0.99
411603.99	440124.41	0.76	0.73	0.79	2.82E-13	NA	2.47E-02	0.21	0.2	0.22	0.97
433895.56	284288.6	0.76	0.73	0.79	2.04E-13	NA	1.36E-02	0.22	0.21	0.23	0.98
498036.64	182485.73	0.75	0.72	0.78	6.52E-14	NA	1.24E-02	0.24	0.23	0.26	0.99
293477.22	199442.12	0.75	0.72	0.78	2.33E-14	NA	2.35E-02	0.22	0.21	0.24	0.98
533280.33	210664.25	0.75	0.72	0.78	3.56E-14	NA	1.37E-02	0.24	0.22	0.25	0.99
257392.13	197416.18	0.76	0.72	0.79	5.97E-14	NA	2.03E-02	0.22	0.21	0.23	0.97
345615.91	461893.48	0.75	0.72	0.78	1.65E-11	NA	1.90E-02	0.22	0.21	0.23	0.97
386028.94	293222.39	0.77	0.74	0.81	1.87E-12	NA	1.65E-02	0.21	0.2	0.23	0.99
287628.51	59819.21	0.74	0.71	0.78	2.87E-14	NA	1.85E-02	0.23	0.21	0.24	0.97
515638.08	205276.18	0.76	0.73	0.79	4.69E-13	NA	1.23E-02	0.24	0.23	0.26	1
572334.68	207956.08	0.74	0.71	0.78	1.93E-13	NA	1.20E-02	0.24	0.22	0.25	0.98
377970.56	368824.06	0.76	0.73	0.79	2.59E-12	NA	1.50E-02	0.22	0.2	0.23	0.98
280486.97	92200.34	0.75	0.72	0.78	4.28E-13	NA	2.08E-02	0.23	0.21	0.24	0.98
617045.45	167246.16	0.75	0.72	0.79	8.41E-13	NA	1.56E-02	0.24	0.22	0.25	0.99
426862.83	580065.88	0.77	0.74	0.8	9.74E-12	NA	1.48E-02	0.22	0.2	0.23	0.99
445699.46	441516.02	0.77	0.74	0.8	2.50E-13	NA	2.41E-02	0.21	0.2	0.22	0.98
327498.3	360055.4	0.75	0.72	0.79	1.05E-14	NA	1.38E-02	0.22	0.21	0.24	0.98
422120.55	569802.73	0.77	0.74	0.8	9.83E-16	NA	1.81E-02	0.21	0.2	0.23	0.98
461319.24	522591.73	0.78	0.75	0.81	8.66E-15	NA	1.93E-02	0.21	0.2	0.23	0.99
542098.91	190160.08	0.76	0.73	0.8	5.89E-16	NA	9.98E-03	0.23	0.22	0.25	1
354860.09	549004.11	0.76	0.73	0.79	3.34E-16	NA	1.71E-02	0.22	0.2	0.23	0.98
571708.26	170992.04	0.75	0.72	0.79	4.23E-14	NA	1.14E-02	0.24	0.23	0.26	0.99
491262.06	194918.96	0.75	0.72	0.78	2.53E-12	NA	1.32E-02	0.24	0.23	0.26	0.99
438100.14	560031.61	0.76	0.73	0.8	2.34E-15	NA	2.61E-02	0.22	0.21	0.24	0.99
565519.59	198898.15	0.74	0.7	0.77	1.11E-14	NA	1.45E-02	0.24	0.23	0.26	0.98
447207.57	167380.1	0.76	0.72	0.79	4.39E-15	NA	1.41E-02	0.23	0.22	0.25	0.99
506537.66	226757.26	0.7	0.67	0.74	7.04E-13	NA	2.60E-02	0.27	0.26	0.29	0.98
518253.83	131082.12	0.76	0.73	0.8	6.48E-15	NA	9.70E-03	0.23	0.22	0.25	1
409557.67	107484.97	0.76	0.73	0.79	2.75E-11	NA	1.32E-02	0.23	0.21	0.24	0.99
315800.18	180188.62	0.75	0.72	0.78	4.02E-14	NA	2.79E-02	0.23	0.22	0.24	0.98
575543.69	116846.91	0.77	0.74	0.8	4.76E-15	NA	1.14E-02	0.23	0.22	0.25	1
497355.79	371305.3	0.75	0.72	0.78	2.04E-15	NA	1.46E-02	0.22	0.2	0.23	0.97
454188.03	328826.24	0.76	0.73	0.79	1.05E-13	NA	1.31E-02	0.22	0.21	0.23	0.97
484961.52	210419.13	0.74	0.71	0.78	1.38E-12	NA	1.63E-02	0.24	0.23	0.25	0.98
449767.08	519464.09	0.78	0.74	0.81	1.70E-11	NA	2.87E-02	0.21	0.2	0.23	0.99
623056.25	311548.77	0.76	0.73	0.79	8.33E-14	NA	1.82E-02	0.22	0.21	0.24	0.98
353483.57	158249.33	0.76	0.73	0.79	6.44E-11	NA	1.84E-02	0.23	0.21	0.24	0.99
538218.6	168714.39	0.76	0.73	0.79	1.11E-13	NA	9.81E-03	0.24	0.22	0.25	1
288833.61	74143.4	0.75	0.72	0.78	5.09E-14	NA	1.96E-02	0.22	0.21	0.24	0.97
475922.62	261740.59	0.74	0.71	0.77	7.04E-14	NA	2.06E-02	0.23	0.22	0.24	0.97
585531.06	187023.23	0.74	0.71	0.77	1.78E-13	NA	1.52E-02	0.24	0.23	0.26	0.98
417586.45	187306.35	0.77	0.74	0.8	8.32E-12	NA	1.98E-02	0.23	0.22	0.24	1
530923.7	190898.01	0.79	0.75	0.82	1.31E-13	NA	1.25E-02	0.23	0.22	0.25	1.02
369954.42	402909.78	0.78	0.75	0.81	2.60E-12	NA	1.53E-02	0.22	0.21	0.23	1
444173.31	312398.34	0.76	0.73	0.79	8.33E-12	NA	1.38E-02	0.22	0.21	0.23	0.97
464436.18	402041.38	0.75	0.72	0.79	6.82E-14	NA	1.94E-02	0.21	0.2	0.22	0.96
516230.54	176148.41	0.77	0.74	0.81	4.37E-14	NA	9.41E-03	0.24	0.23	0.26	1.02
457744.87	300492.38	0.75	0.72	0.78	1.51E-14	NA	1.57E-02	0.22	0.21	0.23	0.97
388214.15	342461.76	0.76	0.73	0.79	6.40E-12	NA	1.47E-02	0.22	0.21	0.23	0.98
250577.29	56935.97	0.75	0.72	0.78	3.59E-15	NA	2.13E-02	0.23	0.22	0.25	0.98
401319.72	283152.32	0.78	0.75	0.81	4.94E-14	NA	1.86E-02	0.21	0.2	0.23	0.99
319220.87	181418.82	0.75	0.72	0.79	2.93E-14	NA	3.05E-02	0.23	0.22	0.24	0.98
384371.21	379895.41	0.77	0.74	0.8	8.52E-14	NA	1.49E-02	0.21	0.2	0.23	0.99
521870.39	207724.07	0.75	0.72	0.79	2.59E-17	NA	1.27E-02	0.24	0.22	0.25	0.99
378510.34	147042.18	0.79	0.76	0.82	1.01E-14	NA	1.63E-02	0.23	0.21	0.24	1.01
255185.28	135368.26	0.75	0.72	0.79	7.08E-15	NA	1.92E-02	0.22	0.21	0.24	0.98
449426.69	376332.22	0.75	0.72	0.78	7.25E-12	NA	1.64E-02	0.21	0.2	0.22	0.96
479655.66	135264.05	0.76	0.73	0.8	2.32E-13	NA	1.02E-02	0.23	0.22	0.25	1
552258.3	154281.05	0.75	0.72	0.79	6.87E-13	NA	1.06E-02	0.24	0.23	0.26	1
439306.4	217207.58	0.75	0.72	0.78	1.37E-14	NA	1.76E-02	0.23	0.22	0.25	0.98
406466.5	289605.99	0.79	0.76	0.82	1.01E-15	NA	2.02E-02	0.21	0.2	0.22	1
650241.07	302456.8	0.76	0.73	0.79	1.36E-12	NA	1.72E-02	0.22	0.21	0.23	0.98
468373.37	104676.02	0.78	0.75	0.82	1.42E-14	NA	9.58E-03	0.23	0.22	0.24	1.01
294244.39	143819.51	0.75	0.71	0.78	1.38E-11	NA	2.09E-02	0.23	0.21	0.24	0.97
425856.82	561020.53	0.78	0.74	0.81	6.67E-14	NA	1.78E-02	0.21	0.2	0.23	0.99
613735.74	244802.71	0.73	0.7	0.76	4.93E-13	NA	1.71E-02	0.24	0.23	0.25	0.97
605192.51	339604.14	0.75	0.72	0.78	7.52E-13	NA	1.66E-02	0.23	0.21	0.24	0.97
308670.75	376896.44	0.76	0.73	0.79	2.57E-13	NA	1.59E-02	0.22	0.21	0.23	0.98
444990.2	341109.1	0.76	0.73	0.79	1.62E-16	NA	1.59E-02	0.22	0.2	0.23	0.97
512907.98	187437.51	0.78	0.75	0.82	3.41E-13	NA	8.55E-03	0.24	0.23	0.26	1.02
407027.74	101966.95	0.76	0.73	0.79	2.87E-14	NA	1.29E-02	0.23	0.22	0.24	0.99
355965.05	437639.71	0.76	0.73	0.79	3.14E-18	NA	1.41E-02	0.22	0.21	0.23	0.98
535541.08	157632.7	0.76	0.72	0.79	1.13E-12	NA	1.00E-02	0.24	0.22	0.25	0.99
456137.34	399151.36	0.76	0.73	0.79	2.16E-14	NA	1.95E-02	0.21	0.2	0.22	0.97
421898.83	426087.14	0.76	0.73	0.79	1.07E-15	NA	2.31E-02	0.21	0.19	0.22	0.97
522812.13	212935.91	0.75	0.72	0.78	5.32E-13	NA	1.41E-02	0.24	0.23	0.25	0.99
422015.58	306051.04	0.77	0.73	0.8	2.25E-12	NA	1.50E-02	0.21	0.2	0.23	0.98
509999.37	220298.89	0.73	0.7	0.76	4.85E-13	NA	1.71E-02	0.25	0.24	0.27	0.98
451382.85	322743.12	0.76	0.73	0.79	2.68E-12	NA	1.20E-02	0.22	0.21	0.23	0.98
497530.81	222350.94	0.73	0.7	0.76	2.18E-16	NA	1.85E-02	0.25	0.24	0.27	0.98
360621.81	171158.5	0.76	0.73	0.79	3.31E-13	NA	2.09E-02	0.23	0.22	0.24	0.99
502114.72	220966.5	0.73	0.69	0.76	6.70E-13	NA	1.65E-02	0.25	0.24	0.27	0.98
446743.48	515546.05	0.78	0.75	0.81	3.78E-15	NA	2.93E-02	0.21	0.2	0.23	0.99
580572.78	115266.04	0.76	0.73	0.79	3.25E-13	NA	1.19E-02	0.23	0.22	0.25	0.99
515051.93	205337.45	0.76	0.73	0.79	5.96E-14	NA	1.25E-02	0.24	0.23	0.26	1
504830.19	160579.74	0.75	0.72	0.79	8.91E-12	NA	1.08E-02	0.24	0.23	0.26	1
381595.17	215480.02	0.77	0.74	0.8	2.09E-16	NA	2.15E-02	0.22	0.21	0.24	0.99
418944.5	185440.85	0.77	0.74	0.8	1.57E-14	NA	1.84E-02	0.23	0.22	0.24	1
488247.52	268262.52	0.75	0.72	0.78	7.70E-14	NA	2.04E-02	0.23	0.22	0.24	0.98
383912.72	172865.15	0.77	0.74	0.81	1.94E-16	NA	1.67E-02	0.23	0.22	0.24	1
408469.05	298911.61	0.78	0.75	0.81	1.41E-13	NA	1.61E-02	0.21	0.2	0.22	0.99
498301.12	195200.67	0.75	0.72	0.78	6.62E-15	NA	1.27E-02	0.24	0.23	0.26	0.99
244621.01	56089.49	0.76	0.73	0.79	1.92E-16	NA	1.64E-02	0.23	0.21	0.24	0.99
378634.79	394106.67	0.78	0.75	0.81	7.22E-14	NA	1.31E-02	0.22	0.2	0.23	0.99
353400.75	396869.69	0.75	0.72	0.78	4.39E-12	NA	1.74E-02	0.22	0.21	0.23	0.97
374366.26	165694.73	0.78	0.74	0.81	7.37E-17	NA	1.51E-02	0.23	0.21	0.24	1
422584.62	330277.07	0.76	0.73	0.79	4.20E-13	NA	1.50E-02	0.21	0.2	0.23	0.97
550648.59	179703.64	0.76	0.73	0.8	7.38E-14	NA	9.90E-03	0.24	0.23	0.25	1
529343.02	207204.63	0.75	0.72	0.79	4.21E-18	NA	1.26E-02	0.24	0.22	0.25	0.99
394922.65	222359.5	0.75	0.72	0.78	2.45E-21	NA	NA	0.24	0.22	0.25	0.98
512375.98	204833.33	0.76	0.72	0.79	2.32E-14	NA	1.33E-02	0.24	0.23	0.26	1
395850.72	301459.38	0.79	0.76	0.82	4.31E-14	NA	1.36E-02	0.21	0.2	0.22	1
418486.38	436835.55	0.75	0.72	0.78	8.26E-15	NA	2.54E-02	0.21	0.2	0.22	0.96
638173.57	166540.05	0.75	0.72	0.78	8.91E-14	NA	1.61E-02	0.24	0.22	0.25	0.99
504052.47	427571.33	0.77	0.74	0.8	1.44E-14	NA	1.90E-02	0.21	0.2	0.22	0.98
409995.07	288676.25	0.77	0.74	0.81	1.69E-14	NA	1.81E-02	0.21	0.2	0.23	0.99
434138.13	87196.14	0.76	0.73	0.79	1.13E-12	NA	1.36E-02	0.23	0.21	0.24	0.98
358131.62	175961.65	0.75	0.72	0.79	1.91E-14	NA	2.49E-02	0.23	0.22	0.24	0.98
372363.91	355218.72	0.76	0.73	0.79	1.73E-13	NA	1.62E-02	0.22	0.2	0.23	0.97
648281.46	313794.16	0.75	0.72	0.78	3.53E-11	NA	1.77E-02	0.22	0.21	0.24	0.98
465816.84	433451.96	0.76	0.73	0.79	1.09E-11	NA	2.06E-02	0.21	0.2	0.22	0.97
599502.96	161035.72	0.75	0.72	0.79	4.06E-13	NA	1.03E-02	0.25	0.24	0.27	1
332942.62	386040.76	0.76	0.72	0.79	2.69E-15	NA	1.53E-02	0.22	0.21	0.23	0.98
655118.17	296510.4	0.75	0.72	0.79	9.83E-14	NA	1.61E-02	0.22	0.21	0.24	0.98
410882.54	537105.03	0.77	0.74	0.8	1.19E-13	NA	2.01E-02	0.22	0.2	0.23	0.99
446937.23	354397.16	0.75	0.72	0.78	3.09E-13	NA	1.61E-02	0.22	0.21	0.23	0.96
367486.41	357146.41	0.76	0.73	0.79	1.32E-12	NA	1.60E-02	0.22	0.2	0.23	0.97
428489.92	334353.01	0.76	0.73	0.79	1.64E-16	NA	1.51E-02	0.22	0.2	0.23	0.97
446656.08	356683.46	0.75	0.72	0.78	9.26E-15	NA	1.71E-02	0.22	0.21	0.24	0.97
473065.58	263185.74	0.74	0.71	0.77	5.27E-15	NA	1.90E-02	0.23	0.22	0.24	0.97
462314.33	451712.5	0.76	0.73	0.79	1.40E-14	NA	1.98E-02	0.21	0.2	0.22	0.97
623379.68	312128.95	0.76	0.73	0.79	6.84E-15	NA	1.75E-02	0.22	0.21	0.24	0.98
455691.82	347992.34	0.75	0.72	0.78	5.09E-15	NA	1.41E-02	0.22	0.21	0.23	0.97
621497.11	242984.34	0.73	0.7	0.76	6.58E-13	NA	1.58E-02	0.24	0.22	0.25	0.96
495017.43	109230.95	0.77	0.74	0.8	2.10E-14	NA	1.11E-02	0.23	0.22	0.25	1
304581.46	229380.29	0.76	0.73	0.79	1.93E-12	NA	2.04E-02	0.22	0.21	0.24	0.98
271718.12	197012.21	0.77	0.74	0.8	7.54E-12	NA	2.73E-02	0.22	0.21	0.23	0.99
432289.55	379715.98	0.75	0.72	0.78	2.09E-13	NA	1.58E-02	0.21	0.2	0.22	0.96
478249.27	258188.24	0.74	0.71	0.77	5.61E-13	NA	1.98E-02	0.23	0.22	0.25	0.97
457501.39	238169.47	0.74	0.71	0.77	3.09E-14	NA	1.71E-02	0.23	0.22	0.25	0.97
361811.07	180478.51	0.77	0.73	0.8	5.47E-14	NA	3.23E-02	0.23	0.22	0.24	1
243183.16	222522.77	0.76	0.73	0.79	2.75E-14	NA	1.96E-02	0.22	0.21	0.23	0.98
496215.72	263884.6	0.74	0.71	0.77	1.56E-15	NA	1.89E-02	0.23	0.22	0.25	0.97
460759.08	345898.23	0.75	0.72	0.78	1.90E-16	NA	1.37E-02	0.22	0.2	0.23	0.97
400550.42	161002.81	0.77	0.74	0.81	2.14E-12	NA	1.45E-02	0.23	0.22	0.24	1
437176.28	311081.11	0.76	0.73	0.79	2.78E-15	NA	1.41E-02	0.22	0.2	0.23	0.98
523002.47	164252.72	0.76	0.73	0.79	1.17E-13	NA	1.02E-02	0.24	0.23	0.25	1
483500.67	354417.73	0.75	0.72	0.78	8.94E-14	NA	1.58E-02	0.22	0.2	0.23	0.97
413557.83	563612.28	0.79	0.76	0.82	2.32E-12	NA	1.74E-02	0.21	0.2	0.23	1
512110.21	187347.23	0.79	0.75	0.82	6.30E-17	NA	8.19E-03	0.24	0.23	0.26	1.03
384117.01	402576.01	0.77	0.74	0.8	6.23E-14	NA	1.41E-02	0.21	0.2	0.23	0.98
523848.93	183350.53	0.77	0.74	0.81	8.28E-15	NA	1.03E-02	0.24	0.22	0.25	1.01
365213.27	389411.47	0.76	0.73	0.79	1.79E-15	NA	1.59E-02	0.22	0.2	0.23	0.98
531388.38	194769.11	0.78	0.75	0.81	4.23E-13	NA	1.26E-02	0.23	0.22	0.25	1.01
351997.88	427306.85	0.76	0.73	0.8	3.45E-14	NA	1.46E-02	0.22	0.21	0.23	0.98
266902.3	202264.09	0.75	0.72	0.79	1.34E-14	NA	2.19E-02	0.22	0.21	0.23	0.98
330007.77	384616.98	0.76	0.73	0.79	2.75E-13	NA	1.49E-02	0.22	0.21	0.23	0.98
416629.05	422914.61	0.76	0.73	0.79	2.72E-14	NA	1.97E-02	0.21	0.2	0.22	0.97
282245.11	382100.07	0.76	0.73	0.79	1.13E-15	NA	1.63E-02	0.22	0.21	0.23	0.98
407192.08	281249.87	0.77	0.74	0.8	8.83E-14	NA	1.87E-02	0.21	0.2	0.23	0.98
333926.99	382161.33	0.75	0.72	0.78	2.11E-16	NA	1.56E-02	0.22	0.21	0.23	0.97
519277.18	164393.64	0.76	0.73	0.8	4.51E-14	NA	1.03E-02	0.24	0.23	0.26	1
500528	157056.69	0.76	0.73	0.79	4.79E-13	NA	1.11E-02	0.24	0.22	0.25	1
485436.44	156049.98	0.78	0.74	0.81	1.72E-13	NA	1.12E-02	0.23	0.22	0.25	1.01
189179.9	206335.06	0.75	0.72	0.78	5.03E-15	NA	2.05E-02	0.22	0.21	0.24	0.97
487833.06	181108.28	0.75	0.72	0.78	8.12E-16	NA	1.30E-02	0.24	0.23	0.25	0.99
513436.63	253260.45	0.74	0.71	0.77	1.21E-13	NA	1.70E-02	0.24	0.22	0.25	0.97
398996.94	90870.06	0.74	0.71	0.77	5.85E-13	NA	1.39E-02	0.23	0.22	0.24	0.97
343213.14	553794.73	0.76	0.73	0.79	2.79E-13	NA	1.59E-02	0.22	0.2	0.23	0.98
505956.56	223214.49	0.71	0.68	0.74	3.77E-18	NA	2.11E-02	0.26	0.25	0.28	0.98
538098.37	231635.82	0.74	0.71	0.77	1.16E-14	NA	1.60E-02	0.24	0.23	0.25	0.98
433461.37	436279.6	0.77	0.74	0.81	3.25E-13	NA	2.75E-02	0.21	0.2	0.22	0.98
508217.53	182862.15	0.77	0.74	0.8	8.18E-15	NA	1.07E-02	0.24	0.23	0.26	1.01
531391.08	121005.8	0.76	0.73	0.79	1.12E-12	NA	9.57E-03	0.23	0.22	0.25	0.99
443584.56	423293.13	0.77	0.74	0.8	5.56E-14	NA	2.12E-02	0.21	0.2	0.22	0.98
435928.31	433411.2	0.77	0.74	0.81	2.01E-13	NA	2.41E-02	0.21	0.2	0.22	0.98
491354.87	177522.72	0.75	0.72	0.78	4.85E-16	NA	1.25E-02	0.24	0.23	0.26	0.99
277288.85	197283.12	0.75	0.72	0.78	1.35E-13	NA	2.33E-02	0.22	0.21	0.24	0.98
577567.3	120260.75	0.76	0.73	0.79	1.07E-13	NA	1.22E-02	0.23	0.22	0.25	1
351040.77	384577.03	0.75	0.72	0.78	6.71E-15	NA	1.69E-02	0.22	0.21	0.23	0.97
533267.29	186806.73	0.77	0.74	0.81	3.96E-15	NA	1.10E-02	0.23	0.22	0.25	1.01
487470.18	133417.12	0.76	0.73	0.8	1.20E-13	NA	1.08E-02	0.23	0.22	0.25	1
531100.44	174019.35	0.77	0.74	0.8	8.49E-14	NA	9.92E-03	0.23	0.22	0.25	1
391000.64	322713.68	0.78	0.74	0.81	5.74E-15	NA	1.18E-02	0.22	0.2	0.23	0.99
351466.28	415491.78	0.76	0.73	0.79	4.78E-14	NA	1.61E-02	0.22	0.21	0.23	0.98
364506.55	116218.52	0.76	0.73	0.79	5.73E-13	NA	1.55E-02	0.23	0.21	0.24	0.99
284213.51	850228.6	0.76	0.73	0.8	8.67E-15	NA	1.41E-02	0.22	0.21	0.24	0.99
432607.57	146398.66	0.77	0.74	0.8	2.14E-13	NA	1.35E-02	0.23	0.22	0.25	1
540784.98	164241.4	0.76	0.73	0.79	6.63E-14	NA	9.67E-03	0.24	0.22	0.25	1
532131.15	169880.01	0.77	0.73	0.8	8.27E-15	NA	1.02E-02	0.23	0.22	0.25	1
578361.05	156431.49	0.75	0.72	0.78	9.09E-15	NA	1.10E-02	0.24	0.23	0.26	0.99
625129.74	335919.3	0.75	0.72	0.78	1.97E-13	NA	1.69E-02	0.23	0.21	0.24	0.97
557393.75	145655.63	0.75	0.72	0.78	3.51E-13	NA	1.08E-02	0.24	0.23	0.26	0.99
326531.9	326391.33	0.76	0.73	0.79	8.76E-14	NA	1.62E-02	0.22	0.21	0.23	0.98
172358.36	28077.43	0.76	0.73	0.79	3.22E-14	NA	1.78E-02	0.22	0.21	0.24	0.98
460824.53	333644.81	0.76	0.73	0.79	5.93E-13	NA	1.20E-02	0.22	0.21	0.23	0.98
355540.84	116413.39	0.76	0.72	0.79	1.32E-13	NA	1.58E-02	0.23	0.21	0.24	0.98
544557.09	207797.58	0.75	0.72	0.78	7.04E-14	NA	1.42E-02	0.24	0.22	0.25	0.99
611237.3	304048.77	0.75	0.72	0.78	3.61E-13	NA	1.60E-02	0.23	0.21	0.24	0.98
449134.51	344535.31	0.75	0.72	0.78	3.44E-15	NA	1.48E-02	0.22	0.21	0.23	0.97
325892.4	674330.58	0.76	0.73	0.79	1.28E-12	NA	1.55E-02	0.22	0.21	0.23	0.98
506513.38	428387.27	0.76	0.73	0.8	3.37E-13	NA	1.76E-02	0.21	0.2	0.22	0.97
250161.56	373188.82	0.77	0.74	0.8	1.24E-14	NA	1.52E-02	0.22	0.21	0.23	0.99
504537.78	168299.02	0.74	0.71	0.77	1.04E-13	NA	1.26E-02	0.26	0.24	0.27	1
522574.71	162888.82	0.76	0.73	0.8	6.55E-13	NA	1.01E-02	0.24	0.23	0.25	1
588020.09	268017.06	0.74	0.71	0.78	2.16E-16	NA	1.68E-02	0.23	0.22	0.25	0.98
452512.63	167239.81	0.75	0.72	0.78	1.13E-13	NA	1.52E-02	0.23	0.22	0.25	0.99
441895.4	548143.91	0.77	0.74	0.8	6.00E-15	NA	2.20E-02	0.21	0.2	0.23	0.98
497997.53	374617.06	0.75	0.72	0.78	6.44E-15	NA	1.59E-02	0.21	0.2	0.23	0.97
644157.6	263863.41	0.75	0.71	0.78	3.72E-15	NA	1.57E-02	0.23	0.22	0.24	0.97
333441.42	417127.21	0.75	0.72	0.78	2.34E-13	NA	1.76E-02	0.23	0.22	0.24	0.98
330688.62	406363.57	0.76	0.73	0.79	6.21E-15	NA	1.61E-02	0.22	0.21	0.24	0.98
555594.76	185728.57	0.75	0.71	0.78	1.44E-14	NA	1.14E-02	0.24	0.22	0.25	0.98
492389.75	366134.7	0.75	0.72	0.78	3.54E-14	NA	1.61E-02	0.22	0.2	0.23	0.97
579844.45	197260.27	0.74	0.71	0.77	2.47E-14	NA	1.42E-02	0.24	0.22	0.25	0.98
392889.36	323367.2	0.78	0.75	0.81	6.35E-14	NA	1.18E-02	0.22	0.2	0.23	0.99
516315.92	206820.93	0.76	0.73	0.79	2.35E-13	NA	1.18E-02	0.24	0.23	0.26	1
414845.3	283182.54	0.77	0.74	0.8	4.34E-12	NA	1.75E-02	0.22	0.21	0.23	0.99
409688.58	441596.01	0.76	0.73	0.79	1.34E-17	NA	2.40E-02	0.21	0.2	0.22	0.97
534346.8	138811.29	0.76	0.73	0.79	6.32E-15	NA	9.79E-03	0.24	0.22	0.25	0.99
502044.91	247122.87	0.73	0.7	0.76	6.49E-13	NA	1.91E-02	0.24	0.23	0.26	0.97
450334.06	168472.21	0.75	0.72	0.79	3.85E-14	NA	1.47E-02	0.23	0.22	0.25	0.99
466954.92	176666.88	0.75	0.72	0.78	9.99E-17	NA	1.39E-02	0.23	0.22	0.25	0.98
261220.11	339329.79	0.76	0.73	0.79	1.16E-16	NA	1.73E-02	0.22	0.21	0.23	0.98
522481.77	162045.65	0.76	0.73	0.8	2.75E-16	NA	1.00E-02	0.24	0.23	0.25	1
520418.94	175239.46	0.77	0.74	0.8	8.90E-15	NA	9.74E-03	0.24	0.23	0.25	1.01
531909.64	386238.03	0.76	0.73	0.79	9.56E-14	NA	1.63E-02	0.22	0.21	0.23	0.97
409224.16	423357	0.75	0.72	0.78	1.13E-15	NA	2.14E-02	0.21	0.2	0.22	0.96
580096.19	204511.36	0.74	0.71	0.77	1.32E-15	NA	1.41E-02	0.24	0.22	0.25	0.98
386220.02	201655.18	0.76	0.73	0.79	1.94E-15	NA	1.82E-02	0.23	0.21	0.24	0.98
354785.39	177011.03	0.77	0.73	0.8	2.43E-11	NA	2.41E-02	0.22	0.21	0.24	0.99
500225.6	148541.28	0.77	0.73	0.8	1.85E-13	NA	1.08E-02	0.24	0.23	0.25	1.01
480104.86	245626.51	0.73	0.7	0.76	2.19E-14	NA	1.90E-02	0.24	0.23	0.26	0.97
342222	461975.87	0.75	0.72	0.78	1.43E-15	NA	2.03E-02	0.23	0.21	0.24	0.97
433771.18	280144.77	0.76	0.73	0.79	1.43E-12	NA	1.39E-02	0.22	0.21	0.23	0.98
400359.25	272724.98	0.77	0.74	0.8	4.37E-15	NA	1.68E-02	0.22	0.2	0.23	0.98
435441.74	343391.94	0.75	0.72	0.78	2.62E-12	NA	1.51E-02	0.21	0.2	0.23	0.97
333496.03	441642.02	0.74	0.71	0.77	3.06E-15	NA	1.95E-02	0.23	0.22	0.24	0.97
366383.53	402207.6	0.77	0.74	0.8	3.91E-14	NA	1.60E-02	0.22	0.2	0.23	0.99
333369.63	353822.94	0.75	0.72	0.78	1.07E-13	NA	1.57E-02	0.23	0.21	0.24	0.97
389154.82	261355.57	0.77	0.74	0.81	7.97E-15	NA	2.24E-02	0.22	0.21	0.23	0.99
387267.81	145828.06	0.78	0.74	0.81	7.65E-14	NA	1.36E-02	0.23	0.21	0.24	1
546963.69	258467.82	0.73	0.7	0.76	8.79E-14	NA	1.89E-02	0.23	0.22	0.25	0.97
501284.99	221398.87	0.73	0.7	0.76	3.98E-15	NA	1.74E-02	0.25	0.24	0.27	0.98
519377.5	245044.89	0.74	0.71	0.77	4.85E-14	NA	1.74E-02	0.24	0.23	0.25	0.98
417864.34	130451.57	0.77	0.73	0.8	1.54E-16	NA	1.50E-02	0.23	0.22	0.24	0.99
354897.36	244894.86	0.76	0.73	0.79	7.93E-14	NA	1.91E-02	0.22	0.21	0.24	0.98
367867.23	80157.58	0.75	0.72	0.78	1.10E-15	NA	1.59E-02	0.23	0.22	0.24	0.98
544726.08	192523.98	0.75	0.72	0.79	6.46E-15	NA	1.07E-02	0.23	0.22	0.25	0.99
456910.83	308221.9	0.75	0.72	0.78	1.56E-15	NA	1.30E-02	0.22	0.21	0.23	0.97
395909.09	396139.75	0.79	0.75	0.82	1.26E-14	NA	1.18E-02	0.21	0.2	0.23	1
504549.84	201405.68	0.75	0.72	0.78	2.76E-13	NA	1.27E-02	0.24	0.23	0.26	0.99
430503.99	386568.27	0.76	0.73	0.79	3.45E-12	NA	1.81E-02	0.21	0.2	0.22	0.96
438214.28	113540.49	0.77	0.74	0.81	7.18E-13	NA	1.71E-02	0.23	0.21	0.24	1
199308.58	59095.71	0.76	0.72	0.79	1.18E-14	NA	1.86E-02	0.22	0.21	0.24	0.98
565685.84	170720.1	0.76	0.73	0.79	1.64E-12	NA	1.01E-02	0.23	0.22	0.25	0.99
429186.67	418919.9	0.77	0.74	0.8	6.57E-14	NA	2.33E-02	0.21	0.2	0.22	0.97
320645.81	469273.48	0.75	0.72	0.78	3.45E-13	NA	1.69E-02	0.22	0.21	0.24	0.97
585409.26	224477.21	0.74	0.71	0.77	1.37E-14	NA	1.46E-02	0.24	0.22	0.25	0.98
571498.08	208408.21	0.75	0.71	0.78	4.47E-13	NA	1.14E-02	0.24	0.22	0.25	0.98
419590.4	240701.53	0.75	0.72	0.78	1.24E-16	NA	1.70E-02	0.23	0.21	0.24	0.98
261731.94	215055.91	0.76	0.72	0.79	2.98E-13	NA	1.97E-02	0.22	0.21	0.23	0.98
306513.49	208853.38	0.76	0.72	0.79	2.75E-15	NA	2.38E-02	0.22	0.21	0.24	0.98
336820.27	392893.36	0.77	0.73	0.8	1.10E-13	NA	1.07E-02	0.22	0.21	0.24	0.99
411526.67	414918.96	0.76	0.73	0.79	3.85E-13	NA	1.76E-02	0.21	0.2	0.22	0.97
387991.04	353263.98	0.76	0.73	0.79	9.88E-13	NA	1.49E-02	0.22	0.2	0.23	0.98
412937	287723.84	0.77	0.74	0.8	2.37E-12	NA	1.78E-02	0.21	0.2	0.23	0.99
395486.45	292297.42	0.78	0.75	0.82	2.65E-15	NA	1.75E-02	0.21	0.2	0.22	0.99
492575.25	100669.07	0.77	0.73	0.8	1.84E-16	NA	1.16E-02	0.23	0.22	0.25	1
241664.18	223025.2	0.76	0.73	0.79	1.34E-12	NA	1.97E-02	0.22	0.21	0.23	0.98
361502.23	143083.78	0.76	0.73	0.8	1.41E-15	NA	1.66E-02	0.23	0.21	0.24	0.99
507659.63	427979.51	0.76	0.73	0.79	1.38E-15	NA	1.84E-02	0.21	0.2	0.22	0.97
501214.8	150293.16	0.77	0.74	0.8	1.15E-13	NA	1.07E-02	0.24	0.23	0.25	1.01
569501.59	131785.29	0.76	0.72	0.79	1.91E-14	NA	1.16E-02	0.24	0.22	0.25	0.99
527484.23	150202.95	0.76	0.72	0.79	6.18E-15	NA	9.45E-03	0.24	0.22	0.25	0.99
413923.18	451037.71	0.76	0.73	0.8	2.38E-15	NA	2.53E-02	0.21	0.2	0.22	0.98
504926.18	286598.78	0.74	0.71	0.77	4.92E-12	NA	1.87E-02	0.24	0.22	0.25	0.97
507679.42	209502.77	0.74	0.71	0.78	5.26E-16	NA	1.38E-02	0.24	0.23	0.26	0.99
469927.25	108247.03	0.77	0.74	0.81	6.50E-13	NA	1.01E-02	0.23	0.22	0.24	1
429607.99	487685.77	0.77	0.74	0.8	9.38E-11	NA	2.21E-02	0.21	0.2	0.23	0.98
351465.02	386995.54	0.75	0.72	0.78	3.24E-12	NA	1.72E-02	0.22	0.21	0.23	0.97
515211.9	131516.41	0.76	0.73	0.8	1.59E-13	NA	9.94E-03	0.23	0.22	0.25	1
565256	175255.53	0.76	0.72	0.79	4.52E-13	NA	1.13E-02	0.24	0.23	0.25	1
424413.58	426029.46	0.76	0.73	0.79	9.42E-16	NA	2.41E-02	0.21	0.19	0.22	0.97
445730.78	419467.55	0.76	0.73	0.8	1.87E-13	NA	2.14E-02	0.21	0.2	0.22	0.97
426684.57	557559.51	0.77	0.74	0.81	1.58E-17	NA	1.82E-02	0.21	0.2	0.23	0.99
585767.31	189154.62	0.74	0.71	0.77	6.05E-16	NA	1.50E-02	0.24	0.23	0.25	0.98
392028.91	414188.29	0.77	0.74	0.8	1.02E-13	NA	1.53E-02	0.21	0.2	0.23	0.98
262312.62	193428.97	0.76	0.73	0.79	1.52E-13	NA	2.14E-02	0.22	0.21	0.23	0.98
406477.76	280900.02	0.77	0.74	0.8	2.27E-12	NA	1.85E-02	0.22	0.2	0.23	0.98
465583.51	155578.65	0.76	0.73	0.79	1.55E-14	NA	1.21E-02	0.23	0.22	0.25	0.99
436723.07	427309.82	0.77	0.74	0.8	1.04E-13	NA	2.35E-02	0.21	0.2	0.22	0.98
418472.28	534207.01	0.77	0.74	0.8	1.18E-12	NA	2.09E-02	0.21	0.2	0.23	0.99
515200.92	208048.18	0.76	0.72	0.79	4.77E-15	NA	1.28E-02	0.24	0.23	0.26	1
497804.32	334221.85	0.75	0.72	0.78	8.11E-14	NA	1.53E-02	0.22	0.21	0.24	0.97
385023.5	401392.23	0.77	0.74	0.8	3.12E-13	NA	1.42E-02	0.21	0.2	0.23	0.99
289575.68	54366.32	0.75	0.72	0.78	9.15E-13	NA	1.84E-02	0.23	0.21	0.24	0.97
331116.29	399244.95	0.75	0.72	0.79	1.39E-13	NA	1.49E-02	0.22	0.21	0.23	0.97
538588.38	258217.17	0.74	0.71	0.77	8.97E-14	NA	1.74E-02	0.23	0.22	0.25	0.97
402000.46	299467.14	0.78	0.75	0.81	3.86E-20	NA	NA	0.21	0.2	0.22	0.99
375384.5	407981.84	0.77	0.74	0.8	7.46E-12	NA	1.62E-02	0.22	0.21	0.23	0.98
515329.29	176540.19	0.77	0.74	0.81	2.16E-14	NA	9.65E-03	0.24	0.23	0.26	1.02
450874.68	529067.98	0.78	0.75	0.81	2.29E-14	NA	2.65E-02	0.21	0.2	0.23	0.99
516136.63	150921.45	0.76	0.73	0.8	4.52E-14	NA	9.86E-03	0.24	0.23	0.26	1.01
399307.95	453884.49	0.76	0.73	0.79	2.18E-12	NA	2.04E-02	0.21	0.2	0.23	0.97
590696.04	215311.06	0.74	0.71	0.77	3.02E-15	NA	1.44E-02	0.24	0.22	0.25	0.98
492195.69	170639.06	0.75	0.72	0.78	7.15E-16	NA	1.13E-02	0.24	0.23	0.26	0.99
456445.44	327619.9	0.76	0.72	0.79	8.69E-14	NA	1.32E-02	0.22	0.21	0.23	0.97
547756.04	261906.89	0.74	0.71	0.77	1.30E-15	NA	1.79E-02	0.23	0.22	0.25	0.97
550227.45	161889.67	0.76	0.73	0.79	6.52E-15	NA	9.97E-03	0.24	0.23	0.26	1
485017.88	159565.01	0.77	0.73	0.8	3.69E-14	NA	1.18E-02	0.23	0.22	0.25	1
325746.06	107969.68	0.75	0.72	0.78	4.74E-14	NA	1.59E-02	0.23	0.22	0.24	0.98
576311.38	192854.29	0.74	0.71	0.77	6.29E-15	NA	1.52E-02	0.24	0.23	0.26	0.98
534305.45	194562.74	0.77	0.74	0.8	2.11E-17	NA	1.20E-02	0.23	0.22	0.25	1
489579.61	269513.32	0.75	0.72	0.78	2.97E-16	NA	1.84E-02	0.23	0.22	0.24	0.98
510454.5	224395.19	0.72	0.69	0.75	2.58E-16	NA	2.01E-02	0.26	0.25	0.28	0.98
505069.29	250933.73	0.74	0.71	0.77	3.58E-13	NA	1.75E-02	0.24	0.23	0.25	0.98
518592.24	209078.46	0.76	0.73	0.79	8.05E-13	NA	1.32E-02	0.24	0.23	0.26	1
366927.44	158965.53	0.78	0.75	0.81	7.61E-14	NA	1.71E-02	0.23	0.21	0.24	1
388855.27	295839.78	0.78	0.75	0.81	8.59E-17	NA	1.56E-02	0.21	0.2	0.22	0.99
457995.06	343068.54	0.75	0.72	0.78	1.31E-13	NA	1.29E-02	0.22	0.2	0.23	0.97
530207.81	106040.22	0.76	0.73	0.79	1.01E-12	NA	1.03E-02	0.23	0.22	0.25	0.99
624759.23	232771.16	0.74	0.7	0.77	9.56E-14	NA	1.59E-02	0.24	0.22	0.25	0.97
352575.86	194139.82	0.76	0.72	0.79	1.69E-15	NA	2.63E-02	0.23	0.22	0.24	0.99
332503.52	385516.14	0.76	0.73	0.79	1.22E-12	NA	1.47E-02	0.22	0.21	0.23	0.98
413705.5	290677.29	0.77	0.74	0.8	6.07E-16	NA	1.69E-02	0.21	0.2	0.23	0.98
567311.3	197524.61	0.74	0.71	0.77	1.13E-13	NA	1.37E-02	0.24	0.22	0.25	0.98
579434.15	156664.29	0.75	0.72	0.78	7.37E-14	NA	1.13E-02	0.24	0.23	0.26	0.99
548696.23	220095.74	0.74	0.71	0.77	1.31E-11	NA	1.45E-02	0.24	0.22	0.25	0.98
590667.99	301114.85	0.74	0.71	0.78	3.77E-13	NA	1.40E-02	0.23	0.22	0.24	0.97
345897.57	384292.82	0.75	0.72	0.78	1.30E-13	NA	1.72E-02	0.22	0.21	0.24	0.97
363716.06	174693.68	0.77	0.74	0.8	6.68E-14	NA	1.72E-02	0.23	0.22	0.25	1
431165.94	267158.96	0.76	0.73	0.79	3.59E-11	NA	1.49E-02	0.22	0.21	0.24	0.98
548096.64	247481.02	0.74	0.71	0.77	2.59E-13	NA	1.70E-02	0.24	0.22	0.25	0.98
310122.08	528519.94	0.76	0.73	0.79	4.91E-13	NA	1.64E-02	0.22	0.2	0.23	0.98
389541.68	339068.34	0.76	0.73	0.79	1.99E-12	NA	1.39E-02	0.22	0.21	0.23	0.98
485608.35	211656.28	0.74	0.71	0.78	5.21E-16	NA	1.61E-02	0.24	0.23	0.25	0.98
470371.79	121624.51	0.77	0.74	0.8	3.05E-15	NA	1.03E-02	0.23	0.22	0.25	1
588031.26	186179.51	0.75	0.71	0.78	2.41E-13	NA	1.43E-02	0.24	0.23	0.26	0.99
525944.55	117221.57	0.76	0.73	0.79	7.49E-14	NA	1.02E-02	0.23	0.22	0.25	0.99
435616.06	528567.67	0.78	0.75	0.82	1.70E-13	NA	2.11E-02	0.21	0.2	0.23	1
391419.87	221851.24	0.75	0.71	0.78	7.93E-15	NA	2.43E-02	0.24	0.22	0.25	0.98
501401.25	379845.64	0.76	0.73	0.79	6.83E-15	NA	1.67E-02	0.21	0.2	0.23	0.97
414748.3	188602.67	0.77	0.74	0.8	3.60E-12	NA	1.86E-02	0.23	0.21	0.24	1
451013.02	359106.76	0.76	0.73	0.79	4.81E-16	NA	1.62E-02	0.21	0.2	0.23	0.97
425380.85	324617.1	0.76	0.73	0.79	1.20E-14	NA	1.46E-02	0.21	0.2	0.23	0.98
537286.37	187715.87	0.77	0.74	0.8	3.36E-13	NA	1.06E-02	0.23	0.22	0.25	1
519306.04	155844.83	0.78	0.75	0.81	2.30E-14	NA	8.21E-03	0.24	0.23	0.26	1.02
407417.96	183193.01	0.77	0.74	0.8	1.44E-15	NA	1.64E-02	0.23	0.21	0.24	1
415766.58	238441.7	0.75	0.72	0.79	1.63E-12	NA	1.70E-02	0.23	0.21	0.24	0.98
359084.3	224916.32	0.76	0.73	0.79	1.96E-16	NA	2.01E-02	0.22	0.21	0.24	0.98
429966.28	440111.08	0.76	0.73	0.79	2.72E-13	NA	2.83E-02	0.21	0.2	0.22	0.97
553796.5	173930.45	0.76	0.73	0.79	1.39E-12	NA	9.79E-03	0.24	0.23	0.25	1
435755.33	562864.95	0.76	0.73	0.79	2.46E-14	NA	2.55E-02	0.22	0.21	0.23	0.98
367662.59	90023.68	0.75	0.72	0.78	2.01E-16	NA	1.59E-02	0.23	0.22	0.24	0.98
483027.72	307308.29	0.75	0.72	0.78	1.34E-13	NA	1.54E-02	0.22	0.21	0.24	0.97
322677.88	126075.91	0.75	0.72	0.78	8.73E-16	NA	1.84E-02	0.23	0.22	0.24	0.97
653898.27	309982.92	0.76	0.73	0.79	6.84E-14	NA	1.91E-02	0.22	0.21	0.24	0.98
617309.37	305739.59	0.75	0.72	0.79	3.59E-13	NA	1.55E-02	0.23	0.21	0.24	0.98
516572.88	227718.89	0.73	0.7	0.76	6.17E-13	NA	1.73E-02	0.25	0.23	0.26	0.98
460825.07	454341.45	0.76	0.73	0.79	8.41E-15	NA	2.05E-02	0.21	0.2	0.23	0.97
459494.03	346281.21	0.75	0.72	0.78	4.99E-17	NA	1.36E-02	0.22	0.2	0.23	0.97
379303	318085.94	0.77	0.74	0.8	8.64E-16	NA	1.52E-02	0.21	0.2	0.23	0.99
558295.07	104296.63	0.76	0.73	0.8	5.67E-14	NA	1.18E-02	0.23	0.22	0.24	0.99
321802.5	109001.94	0.75	0.72	0.78	3.05E-13	NA	1.68E-02	0.23	0.22	0.24	0.98
427903.88	563384.65	0.78	0.74	0.81	5.14E-14	NA	1.91E-02	0.22	0.2	0.23	0.99
371188.22	365379.57	0.76	0.73	0.79	1.57E-12	NA	1.58E-02	0.22	0.2	0.23	0.97
253230.94	55318.53	0.75	0.72	0.78	2.24E-13	NA	2.06E-02	0.23	0.22	0.24	0.98
401192.98	295337.81	0.79	0.75	0.82	5.60E-16	NA	1.80E-02	0.21	0.2	0.22	0.99
385265.13	284714.94	0.77	0.74	0.8	1.99E-16	NA	1.63E-02	0.21	0.2	0.23	0.99
275900.17	94872.06	0.75	0.72	0.78	5.98E-16	NA	1.92E-02	0.23	0.21	0.24	0.98
390670.97	174906.24	0.78	0.74	0.81	1.07E-10	NA	1.70E-02	0.23	0.22	0.24	1
448690.32	531563.24	0.78	0.75	0.81	1.09E-14	NA	2.89E-02	0.21	0.2	0.22	0.99
437366.86	208767.64	0.75	0.72	0.78	5.43E-14	NA	1.67E-02	0.23	0.22	0.25	0.98
519291.07	273556.69	0.74	0.71	0.77	8.92E-13	NA	1.78E-02	0.23	0.22	0.25	0.97
441281.74	296318.66	0.76	0.72	0.79	4.30E-19	NA	1.38E-02	0.22	0.21	0.23	0.97
555327.39	188861.26	0.74	0.71	0.78	4.07E-15	NA	1.17E-02	0.24	0.22	0.25	0.98
452719.03	411498.25	0.76	0.73	0.79	9.09E-13	NA	2.15E-02	0.21	0.2	0.22	0.97
320240.29	127190.29	0.75	0.72	0.78	5.48E-13	NA	1.85E-02	0.23	0.22	0.24	0.97
417721.88	444411.64	0.76	0.73	0.79	4.12E-12	NA	2.66E-02	0.21	0.2	0.22	0.97
415769.92	103812.76	0.76	0.73	0.79	2.47E-14	NA	1.37E-02	0.23	0.22	0.24	0.99
518003.51	184884.8	0.78	0.75	0.81	2.59E-13	NA	9.57E-03	0.24	0.23	0.26	1.02
444643.94	190097.66	0.75	0.72	0.79	3.38E-13	NA	1.40E-02	0.24	0.22	0.25	0.99
383190.54	90320.58	0.75	0.72	0.79	6.59E-14	NA	1.52E-02	0.23	0.22	0.24	0.98
444279.67	464440.63	0.77	0.74	0.8	4.11E-12	NA	2.32E-02	0.21	0.2	0.23	0.98
497148.8	365620.18	0.75	0.72	0.78	6.35E-13	NA	1.60E-02	0.22	0.2	0.23	0.97
416056.7	183451.1	0.77	0.74	0.81	1.49E-14	NA	1.69E-02	0.23	0.22	0.24	1
424759.78	322448.41	0.76	0.73	0.79	2.67E-12	NA	1.47E-02	0.21	0.2	0.23	0.98
563199.42	252269.51	0.74	0.71	0.78	9.05E-14	NA	1.72E-02	0.24	0.22	0.25	0.98
378672.57	407434.64	0.77	0.74	0.8	2.67E-12	NA	1.56E-02	0.21	0.2	0.23	0.99
268570.9	214732.11	0.76	0.72	0.79	2.25E-10	NA	1.97E-02	0.22	0.21	0.23	0.98
390295.4	387559.05	0.78	0.75	0.81	9.24E-13	NA	1.40E-02	0.21	0.2	0.23	0.99
483818.63	240326.8	0.73	0.7	0.76	1.57E-14	NA	2.04E-02	0.25	0.24	0.27	0.98
574051.62	155827.55	0.75	0.72	0.79	7.91E-14	NA	9.62E-03	0.24	0.23	0.26	1
489735.68	157793.31	0.78	0.75	0.81	9.00E-15	NA	1.15E-02	0.23	0.22	0.25	1.01
621595.15	137560.46	0.77	0.74	0.81	3.11E-12	NA	2.08E-02	0.23	0.22	0.24	1
368839.53	356510.88	0.76	0.73	0.79	2.66E-11	NA	1.61E-02	0.22	0.2	0.23	0.97
421081.36	567881.52	0.77	0.74	0.8	8.64E-13	NA	1.78E-02	0.21	0.2	0.23	0.99
469146.99	172861.33	0.75	0.72	0.78	1.72E-17	NA	1.41E-02	0.23	0.22	0.25	0.98
448024.53	89695.81	0.77	0.73	0.8	9.35E-15	NA	1.30E-02	0.23	0.21	0.24	0.99
431829.41	384606.66	0.75	0.72	0.78	4.89E-14	NA	1.79E-02	0.21	0.2	0.22	0.96
408172.18	424571.3	0.75	0.72	0.78	4.58E-12	NA	2.04E-02	0.21	0.2	0.22	0.96
459230.7	189269.04	0.75	0.72	0.78	4.98E-13	NA	1.50E-02	0.24	0.22	0.25	0.98
391811.37	221345.22	0.74	0.71	0.77	6.44E-12	NA	2.61E-02	0.24	0.23	0.26	0.98
350726.86	398503.21	0.75	0.72	0.78	6.03E-14	NA	1.75E-02	0.22	0.21	0.23	0.97
624005.64	309371.89	0.77	0.74	0.81	1.00E-13	NA	1.98E-02	0.22	0.21	0.24	1
457117.32	345101.89	0.76	0.72	0.79	3.90E-14	NA	1.14E-02	0.22	0.21	0.23	0.97
441174.34	103053.27	0.77	0.74	0.8	1.41E-13	NA	1.36E-02	0.23	0.21	0.24	1
461926.8	346954	0.75	0.72	0.78	1.54E-11	NA	1.40E-02	0.22	0.2	0.23	0.97
441359.18	404395.99	0.76	0.73	0.79	2.66E-13	NA	1.99E-02	0.21	0.2	0.22	0.97
516837.3	180031.62	0.79	0.75	0.82	3.05E-14	NA	8.95E-03	0.24	0.23	0.26	1.03
533741.82	130072.38	0.76	0.73	0.79	3.06E-13	NA	9.82E-03	0.23	0.22	0.25	0.99
296745.74	146386.44	0.75	0.71	0.78	3.52E-13	NA	2.11E-02	0.23	0.21	0.24	0.97
415750.67	417344.44	0.77	0.74	0.8	1.22E-14	NA	1.90E-02	0.21	0.2	0.22	0.98
251873.37	354842.37	0.76	0.73	0.79	4.06E-14	NA	1.72E-02	0.22	0.21	0.23	0.98
537819.94	174600.18	0.76	0.73	0.8	5.45E-15	NA	1.01E-02	0.23	0.22	0.25	1
519753.08	167631.92	0.77	0.73	0.8	3.57E-16	NA	1.06E-02	0.24	0.23	0.26	1.01
508904.04	207136.4	0.75	0.72	0.78	1.41E-14	NA	1.36E-02	0.24	0.23	0.26	0.99
452078.13	198840.06	0.76	0.73	0.79	1.69E-13	NA	1.44E-02	0.24	0.23	0.25	1
506161.25	161036.86	0.76	0.72	0.79	1.28E-12	NA	1.10E-02	0.24	0.23	0.26	1
389171.03	284770.52	0.77	0.74	0.8	5.79E-14	NA	1.64E-02	0.21	0.2	0.23	0.99
546868.37	170781.33	0.76	0.73	0.8	2.90E-15	NA	8.99E-03	0.24	0.23	0.25	1
426577.79	429598.95	0.77	0.74	0.8	3.68E-13	NA	2.87E-02	0.21	0.19	0.22	0.97
427288.16	206959.82	0.75	0.72	0.79	1.89E-15	NA	1.61E-02	0.23	0.22	0.25	0.98
503774.23	142422.02	0.76	0.73	0.8	1.61E-12	NA	1.07E-02	0.24	0.23	0.26	1
398186.93	94745.36	0.75	0.72	0.78	7.46E-14	NA	1.42E-02	0.23	0.22	0.25	0.98
342156.75	387232.72	0.75	0.72	0.78	3.11E-13	NA	1.71E-02	0.22	0.21	0.24	0.97
331950.72	190617.24	0.75	0.69	0.78	1.57E-08	NA	5.34E-02	0.24	0.23	0.26	0.99
414825.94	436356.1	0.76	0.73	0.79	3.30E-14	NA	2.44E-02	0.21	0.2	0.22	0.96
431835.12	428970.76	0.77	0.74	0.8	1.53E-12	NA	2.48E-02	0.21	0.19	0.22	0.98
181887.22	44418.21	0.75	0.72	0.78	1.11E-13	NA	1.97E-02	0.23	0.21	0.24	0.98
327885.91	198732.41	0.76	0.73	0.79	1.55E-13	NA	2.65E-02	0.23	0.22	0.24	0.98
446679.34	391914.38	0.76	0.73	0.79	4.49E-13	NA	1.54E-02	0.21	0.2	0.22	0.97
485075.36	129346.38	0.77	0.73	0.8	4.77E-16	NA	1.06E-02	0.23	0.22	0.25	1
556819.58	184346.86	0.75	0.72	0.78	1.99E-15	NA	1.15E-02	0.24	0.22	0.25	0.99
499453.5	178520.09	0.75	0.72	0.78	2.20E-14	NA	1.25E-02	0.25	0.23	0.26	1
334284.35	129044.91	0.75	0.72	0.78	1.81E-13	NA	1.74E-02	0.23	0.21	0.24	0.98
374819.17	431464.09	0.76	0.73	0.79	8.79E-13	NA	1.67E-02	0.22	0.2	0.23	0.98
441785.44	426269.82	0.77	0.74	0.8	2.20E-13	NA	2.19E-02	0.21	0.2	0.22	0.98
377846.67	398126.05	0.78	0.75	0.81	2.39E-16	NA	1.23E-02	0.22	0.2	0.23	0.99
431279.47	134860.28	0.77	0.73	0.8	3.00E-17	NA	1.45E-02	0.23	0.22	0.25	1
426691.75	560036.76	0.77	0.74	0.81	4.06E-14	NA	1.75E-02	0.21	0.2	0.23	0.99
517227.27	409821.27	0.76	0.73	0.79	2.60E-16	NA	1.77E-02	0.21	0.2	0.23	0.97
445542.87	525826.74	0.78	0.75	0.81	3.94E-15	NA	2.90E-02	0.21	0.2	0.22	1
514931.47	169139.57	0.76	0.73	0.79	8.49E-14	NA	1.08E-02	0.25	0.23	0.26	1
548202.31	221157.01	0.74	0.71	0.77	9.46E-15	NA	1.48E-02	0.24	0.22	0.25	0.98
344905.69	174475.39	0.76	0.73	0.79	4.21E-14	NA	2.17E-02	0.23	0.22	0.24	0.99
526468.33	226490.54	0.72	0.69	0.75	6.52E-14	NA	1.96E-02	0.25	0.24	0.27	0.97
524305.63	403476.59	0.76	0.73	0.8	1.10E-13	NA	1.60E-02	0.21	0.2	0.23	0.98
445428.67	384453.83	0.75	0.72	0.79	1.18E-12	NA	1.63E-02	0.21	0.2	0.22	0.96
527601.21	187730.99	0.77	0.74	0.8	8.61E-14	NA	1.07E-02	0.24	0.23	0.25	1.01
514563.5	214152.2	0.74	0.71	0.77	2.05E-13	NA	1.50E-02	0.24	0.23	0.26	0.99
415518.12	276685.12	0.77	0.74	0.8	2.09E-12	NA	1.50E-02	0.22	0.2	0.23	0.98
518425.16	229785.23	0.73	0.7	0.76	7.69E-13	NA	1.70E-02	0.25	0.23	0.26	0.97
566253.91	173594.6	0.75	0.72	0.79	2.38E-14	NA	1.10E-02	0.24	0.23	0.25	0.99
465867.57	108526.97	0.77	0.74	0.81	7.90E-14	NA	1.06E-02	0.23	0.22	0.24	1
582440.4	266196.19	0.74	0.71	0.77	1.35E-12	NA	1.71E-02	0.24	0.22	0.25	0.98
286308.45	66096.53	0.75	0.72	0.78	3.58E-14	NA	1.92E-02	0.23	0.21	0.24	0.97
433603.41	465230.05	0.77	0.74	0.8	2.00E-13	NA	2.51E-02	0.21	0.2	0.22	0.99
481741.46	263507.85	0.74	0.71	0.77	9.80E-15	NA	1.99E-02	0.23	0.22	0.24	0.97
506741.32	206812.25	0.75	0.72	0.78	1.03E-12	NA	1.34E-02	0.24	0.23	0.26	0.99
375630.84	400683.49	0.78	0.74	0.81	2.64E-16	NA	1.23E-02	0.22	0.21	0.23	0.99
179115.61	21105.69	0.76	0.73	0.79	1.99E-13	NA	1.75E-02	0.22	0.21	0.24	0.98
503238.57	379988.13	0.76	0.73	0.79	5.16E-12	NA	1.68E-02	0.21	0.2	0.23	0.97
433729.84	275232.92	0.76	0.73	0.79	8.02E-13	NA	1.34E-02	0.22	0.21	0.23	0.98
382363.88	169886.47	0.78	0.74	0.81	2.59E-13	NA	1.60E-02	0.23	0.21	0.24	1
426615.22	420332.6	0.76	0.73	0.79	3.64E-14	NA	2.23E-02	0.21	0.2	0.22	0.97
511113.75	194706.6	0.76	0.73	0.8	2.46E-15	NA	1.07E-02	0.24	0.23	0.25	1
457263.29	262969.49	0.75	0.72	0.78	2.50E-15	NA	1.63E-02	0.23	0.21	0.24	0.98
527111.4	173449.57	0.76	0.73	0.8	2.20E-14	NA	9.99E-03	0.24	0.22	0.25	1
419515.25	526993.98	0.77	0.74	0.8	7.17E-14	NA	2.10E-02	0.21	0.2	0.23	0.99
429764.72	542982.53	0.77	0.74	0.8	8.28E-13	NA	2.13E-02	0.21	0.2	0.23	0.99
487496.15	297597.1	0.74	0.71	0.78	3.61E-15	NA	1.61E-02	0.23	0.21	0.24	0.97
520924.08	175953.11	0.77	0.74	0.81	1.31E-12	NA	9.68E-03	0.24	0.23	0.25	1.01
289929.39	179931.6	0.75	0.72	0.78	3.00E-13	NA	2.69E-02	0.22	0.21	0.23	0.97
594429.3	273880.38	0.75	0.72	0.78	1.81E-15	NA	1.69E-02	0.23	0.22	0.25	0.98
332955.79	384015.9	0.76	0.72	0.79	6.35E-14	NA	1.53E-02	0.22	0.21	0.23	0.98
569237.45	206600.82	0.75	0.72	0.78	3.42E-14	NA	1.18E-02	0.24	0.22	0.25	0.98
386184.38	382061.93	0.78	0.75	0.81	2.22E-12	NA	1.49E-02	0.21	0.2	0.23	0.99
244317.7	392084.04	0.76	0.73	0.79	6.87E-14	NA	1.70E-02	0.22	0.21	0.23	0.98
493926.07	180450.15	0.75	0.72	0.78	3.95E-14	NA	1.26E-02	0.24	0.23	0.26	0.99
547082.22	220146.39	0.74	0.71	0.77	2.73E-14	NA	1.52E-02	0.24	0.22	0.25	0.98
261225.89	55922.93	0.74	0.71	0.78	3.41E-12	NA	2.02E-02	0.23	0.22	0.25	0.98
448551.28	240880.19	0.74	0.71	0.77	2.91E-15	NA	1.75E-02	0.23	0.22	0.25	0.97
637643.5	325365.39	0.75	0.72	0.78	7.48E-14	NA	1.63E-02	0.22	0.21	0.24	0.98
536012.58	102819.99	0.76	0.73	0.79	1.33E-15	NA	1.09E-02	0.23	0.22	0.25	0.99
382556.38	253561.05	0.76	0.73	0.79	6.86E-13	NA	1.93E-02	0.22	0.21	0.24	0.98
466724.04	369139.29	0.76	0.73	0.79	2.46E-15	NA	1.62E-02	0.21	0.2	0.23	0.97
349513.36	368438.35	0.76	0.73	0.79	3.03E-16	NA	1.50E-02	0.22	0.21	0.23	0.98
490627.56	167727.04	0.75	0.72	0.79	3.17E-13	NA	1.09E-02	0.24	0.23	0.26	1
459674.32	321582.82	0.75	0.72	0.79	1.98E-13	NA	1.36E-02	0.22	0.21	0.23	0.97
438250.02	317215.18	0.76	0.73	0.79	1.01E-14	NA	1.37E-02	0.22	0.2	0.23	0.98
371925.2	420627.6	0.76	0.73	0.79	6.84E-15	NA	1.64E-02	0.22	0.2	0.23	0.98
332200.78	190777.79	0.75	0.69	0.78	3.82E-03	NA	5.74E-02	0.24	0.23	0.26	0.99
570229.17	209431.4	0.75	0.72	0.78	4.99E-13	NA	1.08E-02	0.24	0.22	0.25	0.99
388032.37	405300.98	0.77	0.74	0.8	6.49E-14	NA	1.52E-02	0.21	0.2	0.23	0.98
311579.69	167415.31	0.75	0.72	0.78	4.39E-14	NA	2.22E-02	0.23	0.21	0.24	0.98
390507.75	263734.66	0.77	0.74	0.8	2.64E-13	NA	1.89E-02	0.22	0.21	0.23	0.99
168002.1	47812.77	0.76	0.73	0.8	3.17E-14	NA	1.58E-02	0.23	0.21	0.24	0.99
571657.86	158743.82	0.75	0.72	0.79	2.63E-13	NA	1.06E-02	0.24	0.23	0.26	0.99
532111.16	106358.04	0.76	0.73	0.79	1.49E-16	NA	1.05E-02	0.23	0.22	0.25	0.99
531394.05	213076.37	0.75	0.71	0.78	1.43E-11	NA	1.42E-02	0.24	0.22	0.25	0.98
509788.39	173686.78	0.75	0.72	0.79	1.97E-16	NA	1.06E-02	0.26	0.25	0.28	1.01
508606.41	430658.26	0.76	0.73	0.79	3.48E-15	NA	1.82E-02	0.21	0.2	0.22	0.97
461652.9	119488.84	0.77	0.74	0.8	1.89E-12	NA	1.10E-02	0.23	0.22	0.24	1
364979.15	174434.34	0.84	0.8	0.87	1.13E-16	NA	6.16E-03	0.25	0.23	0.26	1.08
348115.11	137103.18	0.76	0.72	0.79	8.28E-12	NA	1.71E-02	0.23	0.21	0.24	0.98
549136.54	187572.93	0.76	0.72	0.79	2.65E-12	NA	1.10E-02	0.23	0.22	0.25	0.99
337314.66	97967.85	0.75	0.72	0.78	5.99E-14	NA	1.58E-02	0.23	0.22	0.24	0.98
530805.03	160310.34	0.76	0.73	0.79	6.18E-15	NA	1.02E-02	0.24	0.22	0.25	0.99
353991.44	427542.4	0.76	0.73	0.79	4.32E-14	NA	1.40E-02	0.22	0.21	0.23	0.98
554641.67	151815.59	0.75	0.72	0.79	1.49E-14	NA	1.09E-02	0.24	0.23	0.26	0.99
403587.57	279342.42	0.77	0.74	0.8	3.08E-14	NA	1.81E-02	0.21	0.2	0.23	0.98
434945.85	419320.18	0.76	0.73	0.8	4.03E-13	NA	2.36E-02	0.21	0.2	0.22	0.97
595657.81	228402.77	0.74	0.71	0.77	6.74E-14	NA	1.51E-02	0.24	0.22	0.25	0.98
412759.34	103212.54	0.76	0.73	0.79	1.90E-13	NA	1.35E-02	0.23	0.22	0.24	0.99
492108.35	273380.2	0.75	0.72	0.78	3.57E-14	NA	1.65E-02	0.23	0.22	0.25	0.98
436458.48	528954.6	0.79	0.75	0.82	1.12E-14	NA	2.13E-02	0.21	0.2	0.23	1
527631.75	137910.48	0.76	0.73	0.79	1.48E-14	NA	9.95E-03	0.23	0.22	0.25	1
493882.86	165563.44	0.75	0.72	0.79	6.49E-14	NA	1.15E-02	0.24	0.23	0.26	1
531699.91	106679.15	0.76	0.73	0.79	1.47E-14	NA	1.06E-02	0.23	0.22	0.25	0.99
529475.98	195000.73	0.81	0.78	0.84	3.37E-14	NA	1.72E-02	0.23	0.22	0.24	1.04
409035.68	420946.35	0.75	0.72	0.79	1.03E-13	NA	2.02E-02	0.21	0.2	0.22	0.96
624701.77	250931.81	0.74	0.71	0.77	2.40E-13	NA	1.52E-02	0.23	0.22	0.25	0.97
462106.47	304753.05	0.75	0.72	0.78	1.77E-13	NA	1.36E-02	0.22	0.21	0.23	0.97
397509.34	427871.73	0.76	0.73	0.79	1.18E-14	NA	1.78E-02	0.21	0.2	0.22	0.97
406624.4	294050.19	0.78	0.75	0.81	1.33E-12	NA	1.81E-02	0.21	0.2	0.22	0.99
417026.09	517006.65	0.77	0.74	0.81	6.98E-11	NA	2.21E-02	0.21	0.2	0.23	0.99
501925.61	149376.63	0.77	0.73	0.8	2.53E-16	NA	1.08E-02	0.24	0.23	0.25	1.01
339283.7	407557.54	0.75	0.72	0.79	5.40E-17	NA	1.70E-02	0.22	0.21	0.24	0.98
457905.69	82042.27	0.76	0.73	0.8	8.95E-13	NA	1.22E-02	0.23	0.21	0.24	0.99
370872.98	104162.07	0.76	0.72	0.79	6.57E-14	NA	1.57E-02	0.23	0.22	0.24	0.98
452548.2	509182.2	0.78	0.75	0.81	1.57E-11	NA	3.31E-02	0.21	0.2	0.23	0.99
335150.77	376609.01	0.76	0.72	0.79	2.06E-13	NA	1.50E-02	0.22	0.21	0.24	0.98
385299.99	399887.85	0.77	0.74	0.81	1.92E-13	NA	1.41E-02	0.21	0.2	0.23	0.99
417079.36	270920.85	0.77	0.74	0.8	1.66E-15	NA	1.55E-02	0.22	0.21	0.23	0.99
250737.34	68449.91	0.75	0.72	0.78	3.11E-13	NA	2.29E-02	0.23	0.22	0.25	0.98
513211.53	395747.34	0.76	0.73	0.79	4.27E-17	NA	1.70E-02	0.21	0.2	0.23	0.97
355568.95	380151.88	0.75	0.72	0.79	4.50E-13	NA	1.62E-02	0.22	0.21	0.23	0.97
459536.27	313746.49	0.75	0.72	0.78	4.43E-13	NA	1.42E-02	0.22	0.21	0.23	0.97
258597.34	213535.34	0.76	0.72	0.79	1.78E-13	NA	1.99E-02	0.22	0.21	0.23	0.98
304527.52	521822.27	0.76	0.73	0.79	1.35E-13	NA	1.62E-02	0.22	0.21	0.23	0.98
332493.61	381859.79	0.75	0.72	0.79	2.05E-13	NA	1.54E-02	0.22	0.21	0.23	0.97
487318.01	251536.36	0.73	0.7	0.76	1.97E-15	NA	1.93E-02	0.24	0.22	0.25	0.97
453667.89	398636.86	0.76	0.73	0.79	5.80E-13	NA	1.85E-02	0.21	0.2	0.22	0.97
511754.05	170975.05	0.75	0.72	0.79	8.60E-15	NA	1.10E-02	0.25	0.24	0.27	1
375384.77	443254.71	0.76	0.73	0.79	6.12E-14	NA	1.69E-02	0.22	0.2	0.23	0.97
525439.14	232123.86	0.73	0.7	0.76	3.23E-14	NA	1.67E-02	0.24	0.23	0.26	0.98
443998.6	461927.39	0.77	0.74	0.8	9.50E-13	NA	2.34E-02	0.21	0.2	0.22	0.98
407495.07	91871.21	0.75	0.72	0.78	4.74E-15	NA	1.34E-02	0.23	0.22	0.25	0.98
347067.51	460873.67	0.75	0.72	0.78	2.01E-11	NA	1.81E-02	0.22	0.21	0.23	0.97
625628.67	302620.36	0.75	0.72	0.78	5.18E-17	NA	1.68E-02	0.23	0.21	0.24	0.98
561133.75	103070.49	0.77	0.74	0.81	9.21E-14	NA	1.30E-02	0.23	0.21	0.24	1
356464.62	176178.11	0.76	0.73	0.79	5.10E-12	NA	2.31E-02	0.23	0.21	0.24	0.98
500193.04	221736.23	0.73	0.7	0.76	4.98E-16	NA	1.80E-02	0.25	0.24	0.27	0.98
578105.27	169544.91	0.75	0.72	0.78	1.58E-14	NA	1.15E-02	0.25	0.23	0.26	1
534920.93	369293.59	0.75	0.72	0.78	1.86E-13	NA	1.62E-02	0.22	0.21	0.23	0.97
357669.76	434274.01	0.77	0.74	0.8	7.83E-15	NA	1.21E-02	0.22	0.21	0.23	0.99
325299.26	126881.97	0.75	0.72	0.78	8.43E-15	NA	1.73E-02	0.23	0.21	0.24	0.97
414104.59	185585.41	0.77	0.74	0.8	1.55E-13	NA	1.73E-02	0.23	0.21	0.24	1
384295.24	255686.92	0.76	0.73	0.79	1.11E-16	NA	1.88E-02	0.22	0.21	0.24	0.98
498934.77	145573.55	0.76	0.72	0.79	1.81E-13	NA	1.15E-02	0.25	0.23	0.26	1.01
418509.55	183367.61	0.77	0.74	0.81	2.48E-16	NA	1.69E-02	0.23	0.22	0.24	1
540936.87	167322.95	0.76	0.72	0.79	4.84E-12	NA	9.58E-03	0.24	0.23	0.26	1
349335.57	239038.97	0.76	0.73	0.79	1.19E-12	NA	1.83E-02	0.22	0.21	0.24	0.98
469468.58	379688.69	0.76	0.73	0.79	3.76E-12	NA	1.78E-02	0.21	0.2	0.22	0.97
300759.27	527744.31	0.76	0.73	0.79	1.51E-12	NA	1.64E-02	0.22	0.21	0.23	0.98
397144.55	221625.76	0.75	0.72	0.78	2.61E-14	NA	2.26E-02	0.23	0.22	0.25	0.98
441624.27	339665.75	0.75	0.72	0.78	4.47E-12	NA	1.50E-02	0.22	0.2	0.23	0.97
430370.41	359637.79	0.75	0.72	0.78	2.08E-15	NA	1.51E-02	0.21	0.2	0.23	0.97
474381.95	170752.43	0.76	0.73	0.79	1.25E-12	NA	1.19E-02	0.24	0.22	0.25	1
454723.34	102466.16	0.77	0.74	0.8	1.59E-13	NA	1.23E-02	0.23	0.22	0.24	1
480086.19	271367.02	0.74	0.71	0.77	3.97E-13	NA	1.88E-02	0.23	0.22	0.24	0.97
463928.12	215220.56	0.74	0.71	0.77	3.68E-14	NA	1.66E-02	0.24	0.22	0.25	0.98
412071.29	425328.42	0.76	0.73	0.79	1.07E-14	NA	2.03E-02	0.21	0.2	0.22	0.97
436391.11	419811.37	0.77	0.74	0.8	5.70E-14	NA	2.38E-02	0.21	0.2	0.22	0.98
416855.63	415548.04	0.77	0.74	0.8	1.67E-13	NA	1.80E-02	0.21	0.2	0.22	0.98
381556.32	394762.66	0.78	0.75	0.81	3.18E-15	NA	1.44E-02	0.21	0.2	0.23	0.99
590639.79	247742.29	0.75	0.72	0.78	5.71E-14	NA	1.19E-02	0.24	0.22	0.25	0.99
408552.46	102061.9	0.76	0.73	0.8	1.01E-16	NA	1.19E-02	0.23	0.22	0.25	0.99
472387.54	253987.72	0.74	0.71	0.77	2.07E-15	NA	1.80E-02	0.23	0.22	0.25	0.97
254837.01	55345.93	0.75	0.72	0.78	4.14E-14	NA	2.08E-02	0.23	0.22	0.24	0.98
490364.21	419143.68	0.77	0.74	0.8	3.84E-17	NA	2.17E-02	0.21	0.2	0.22	0.98
431894.48	427849.6	0.77	0.74	0.8	6.43E-13	NA	2.49E-02	0.21	0.2	0.22	0.97
519724.35	161584.11	0.76	0.73	0.8	8.02E-16	NA	9.87E-03	0.24	0.23	0.26	1.01
503588.29	163127.31	0.75	0.72	0.78	8.95E-14	NA	1.12E-02	0.24	0.23	0.26	1
479351.24	262724.4	0.74	0.71	0.77	6.21E-13	NA	2.43E-02	0.23	0.22	0.24	0.97
620725.72	244333.02	0.72	0.69	0.75	1.02E-13	NA	1.58E-02	0.23	0.22	0.25	0.96
494148.38	211898.57	0.74	0.71	0.77	1.87E-13	NA	1.54E-02	0.24	0.23	0.26	0.98
540364.86	193056.16	0.76	0.73	0.79	4.56E-13	NA	1.03E-02	0.23	0.22	0.25	0.99
384165.52	124685.86	0.77	0.74	0.8	4.63E-15	NA	1.65E-02	0.23	0.21	0.24	1
438653.08	289863.62	0.76	0.72	0.79	1.83E-14	NA	1.34E-02	0.22	0.21	0.23	0.97
253719.93	104577.68	0.75	0.72	0.79	3.10E-13	NA	1.89E-02	0.23	0.21	0.24	0.98
533377.79	124107.19	0.76	0.73	0.79	3.30E-13	NA	9.26E-03	0.24	0.22	0.25	1
621334.77	313753.18	0.76	0.73	0.79	8.78E-14	NA	1.65E-02	0.22	0.21	0.24	0.98
547441.48	168825.61	0.76	0.73	0.8	7.73E-16	NA	9.06E-03	0.24	0.23	0.25	1
390149.71	795473.81	0.77	0.74	0.8	3.11E-14	NA	1.21E-02	0.22	0.21	0.24	0.99
337682.66	387354.32	0.75	0.72	0.78	3.90E-16	NA	1.64E-02	0.22	0.21	0.23	0.97
262569.55	212767.75	0.75	0.72	0.79	1.13E-14	NA	1.95E-02	0.22	0.21	0.23	0.97
411114.96	281400.35	0.77	0.74	0.81	5.39E-15	NA	1.67E-02	0.22	0.2	0.23	0.99
262188.4	189104.35	0.76	0.73	0.79	5.47E-14	NA	2.13E-02	0.22	0.21	0.23	0.98
343501.95	381799	0.75	0.72	0.78	4.44E-14	NA	1.67E-02	0.22	0.21	0.24	0.98
331584.91	433839.04	0.75	0.72	0.78	6.77E-12	NA	1.81E-02	0.23	0.21	0.24	0.97
361559.78	389131.98	0.75	0.72	0.79	3.66E-13	NA	1.64E-02	0.22	0.2	0.23	0.97
478773.81	167578.02	0.76	0.72	0.79	1.56E-14	NA	1.35E-02	0.24	0.22	0.25	0.99
365756.98	353901.44	0.75	0.72	0.79	2.42E-11	NA	1.59E-02	0.22	0.2	0.23	0.97
434475.12	560957.19	0.76	0.73	0.8	6.36E-12	NA	2.39E-02	0.22	0.21	0.23	0.98
421228.7	267859.05	0.76	0.73	0.79	3.78E-16	NA	1.48E-02	0.22	0.21	0.24	0.98
498012.61	151785.71	0.77	0.73	0.8	4.58E-15	NA	1.09E-02	0.24	0.22	0.25	1
503922.34	170548.44	0.73	0.7	0.76	5.36E-17	NA	1.39E-02	0.27	0.25	0.28	1
494445	398895.36	0.77	0.74	0.8	8.70E-14	NA	1.84E-02	0.21	0.2	0.22	0.98
428688.2	516009.9	0.78	0.74	0.81	6.46E-12	NA	2.43E-02	0.21	0.2	0.22	0.99
529330.05	163919.53	0.76	0.72	0.79	6.16E-15	NA	1.05E-02	0.24	0.22	0.25	0.99
434581.5	340554.64	0.76	0.73	0.79	1.65E-15	NA	1.51E-02	0.21	0.2	0.23	0.97
291106.41	179627.19	0.75	0.72	0.79	5.35E-13	NA	2.58E-02	0.22	0.21	0.23	0.97
533016.16	127471.18	0.76	0.73	0.79	1.09E-13	NA	9.67E-03	0.23	0.22	0.25	0.99
411046.61	92036.69	0.75	0.72	0.79	4.93E-13	NA	1.25E-02	0.23	0.22	0.24	0.98
468455.86	343583.29	0.75	0.72	0.79	4.86E-14	NA	1.43E-02	0.22	0.2	0.23	0.97
579846.16	190422.12	0.74	0.71	0.77	1.19E-12	NA	1.53E-02	0.24	0.23	0.25	0.98
428098.77	587907.63	0.78	0.75	0.81	4.93E-15	NA	1.23E-02	0.22	0.21	0.23	1
439960.13	464707.03	0.77	0.74	0.8	9.87E-13	NA	2.41E-02	0.21	0.2	0.22	0.98
539072.08	192859.3	0.76	0.73	0.79	1.96E-13	NA	1.05E-02	0.23	0.22	0.25	1
536797.03	123572.78	0.76	0.73	0.79	3.56E-15	NA	9.63E-03	0.23	0.22	0.25	1
527382.89	105124.27	0.76	0.73	0.79	7.19E-14	NA	1.04E-02	0.23	0.22	0.25	0.99
539086.99	187418.19	0.77	0.74	0.8	3.06E-15	NA	9.85E-03	0.23	0.22	0.25	1
568771.69	184614.14	0.75	0.72	0.78	2.45E-14	NA	1.30E-02	0.24	0.23	0.25	0.99
532350.88	156030.07	0.76	0.73	0.79	3.95E-17	NA	9.93E-03	0.24	0.22	0.25	0.99
508119.49	430295.25	0.76	0.73	0.79	1.33E-16	NA	1.82E-02	0.21	0.2	0.22	0.97
454424.75	318280.11	0.76	0.73	0.79	4.95E-13	NA	1.27E-02	0.22	0.21	0.23	0.98
431188.33	567685.61	0.77	0.73	0.8	3.45E-14	NA	1.97E-02	0.21	0.2	0.23	0.98
309404.62	93994.75	0.75	0.72	0.78	5.63E-16	NA	1.76E-02	0.23	0.22	0.24	0.98
560280.12	192888.23	0.74	0.71	0.77	5.97E-16	NA	1.25E-02	0.24	0.22	0.25	0.98
362044.82	181464.44	0.78	0.75	0.82	4.72E-18	NA	4.57E-02	0.23	0.22	0.24	1.01
557236.92	136306.75	0.76	0.72	0.79	1.14E-14	NA	1.06E-02	0.24	0.22	0.25	0.99
347222.48	479302.09	0.76	0.73	0.79	7.08E-13	NA	1.76E-02	0.22	0.21	0.23	0.98
555417.03	187657.71	0.74	0.71	0.77	6.70E-14	NA	1.15E-02	0.24	0.22	0.25	0.98
528106.88	193862.41	0.79	0.75	0.82	1.50E-14	NA	1.17E-02	0.23	0.22	0.25	1.02
445670.19	386516.58	0.76	0.73	0.79	8.52E-13	NA	1.62E-02	0.21	0.2	0.22	0.97
404296.03	245396.93	0.76	0.72	0.79	1.33E-13	NA	1.64E-02	0.23	0.21	0.24	0.98
506829.99	236428.03	0.73	0.7	0.76	4.04E-16	NA	1.84E-02	0.25	0.23	0.26	0.97
365894.16	371002.71	0.76	0.73	0.79	9.12E-14	NA	1.71E-02	0.22	0.21	0.23	0.98
516126.96	234923.35	0.73	0.7	0.76	4.80E-13	NA	1.69E-02	0.24	0.23	0.26	0.98
351283.67	303688.63	0.77	0.74	0.8	3.67E-15	NA	1.75E-02	0.22	0.21	0.23	0.99
519494.91	167083.59	0.77	0.73	0.8	6.76E-13	NA	1.07E-02	0.24	0.23	0.26	1.01
406584.65	306149.65	0.77	0.74	0.81	8.99E-15	NA	1.57E-02	0.21	0.2	0.22	0.99
387215.65	252050.22	0.76	0.73	0.79	3.94E-16	NA	1.82E-02	0.22	0.21	0.24	0.98
489177.3	229610.57	0.72	0.69	0.75	1.43E-13	NA	2.27E-02	0.26	0.25	0.28	0.98
397474.14	282188.99	0.78	0.74	0.81	3.79E-12	NA	1.81E-02	0.21	0.2	0.23	0.99
573664.62	171705.35	0.75	0.72	0.79	3.70E-13	NA	1.16E-02	0.24	0.23	0.26	0.99
526574.44	284007.2	0.74	0.71	0.77	3.88E-15	NA	1.83E-02	0.23	0.22	0.24	0.97
370330.3	156764.01	0.8	0.77	0.83	1.37E-14	NA	1.62E-02	0.22	0.21	0.24	1.02
487604.67	235513.35	0.72	0.69	0.75	1.88E-13	NA	2.34E-02	0.26	0.25	0.28	0.98
526409.99	105444.32	0.76	0.73	0.79	1.46E-13	NA	1.03E-02	0.23	0.22	0.25	0.99
334061.46	348599.87	0.75	0.72	0.78	1.36E-14	NA	1.64E-02	0.23	0.21	0.24	0.97
462435.67	298609.96	0.74	0.71	0.78	1.94E-14	NA	1.50E-02	0.22	0.21	0.24	0.97
348324.51	93100.92	0.75	0.72	0.78	3.34E-12	NA	1.73E-02	0.23	0.22	0.25	0.98
549463.1	99619.61	0.76	0.73	0.8	2.05E-18	NA	1.21E-02	0.23	0.22	0.24	0.99
430396.48	379546.92	0.75	0.72	0.79	7.71E-13	NA	1.60E-02	0.21	0.2	0.22	0.97
542820.8	172358.89	0.77	0.73	0.8	1.49E-13	NA	9.29E-03	0.24	0.22	0.25	1
413570.6	411493.06	0.77	0.74	0.8	4.15E-13	NA	1.60E-02	0.21	0.2	0.22	0.97
416651.33	418608.14	0.77	0.74	0.8	2.12E-13	NA	1.96E-02	0.21	0.2	0.22	0.98
555186.53	191366.14	0.75	0.71	0.78	2.54E-13	NA	1.18E-02	0.24	0.22	0.25	0.98
583433.98	306921.86	0.74	0.71	0.77	2.71E-17	NA	1.66E-02	0.23	0.22	0.24	0.97
555514.25	174361.08	0.76	0.73	0.79	5.86E-15	NA	1.02E-02	0.24	0.23	0.25	1
465825.93	182369.09	0.75	0.72	0.78	1.27E-13	NA	1.41E-02	0.23	0.22	0.25	0.98
446552.78	526314.08	0.78	0.75	0.81	9.67E-13	NA	2.73E-02	0.21	0.2	0.23	0.99
384391.53	220929.2	0.76	0.73	0.79	8.68E-15	NA	2.10E-02	0.23	0.21	0.24	0.98
394316.73	403940.28	0.77	0.74	0.8	2.45E-16	NA	1.55E-02	0.21	0.2	0.23	0.99
522874.02	159138.47	0.76	0.73	0.8	3.74E-15	NA	9.54E-03	0.24	0.23	0.26	1
425793.71	517736.19	0.78	0.75	0.81	2.90E-14	NA	2.35E-02	0.21	0.2	0.22	0.99
522164.48	184525.51	0.77	0.74	0.81	1.37E-16	NA	9.89E-03	0.24	0.22	0.25	1.01
651624.81	290676.01	0.76	0.73	0.79	2.29E-13	NA	1.24E-02	0.23	0.21	0.24	0.98
610279.4	243133.5	0.74	0.7	0.77	1.63E-12	NA	1.59E-02	0.24	0.22	0.25	0.97
398607.47	285468.84	0.79	0.76	0.82	1.59E-11	NA	2.27E-02	0.21	0.2	0.22	1
471818.12	138107.44	0.77	0.74	0.8	5.94E-13	NA	1.10E-02	0.23	0.22	0.25	1
494122.99	225507.83	0.73	0.7	0.76	1.22E-13	NA	1.97E-02	0.25	0.24	0.27	0.98
528505.35	190514.19	0.78	0.75	0.81	3.29E-13	NA	1.05E-02	0.24	0.22	0.25	1.01
554904.58	190120.05	0.74	0.71	0.78	8.26E-14	NA	1.16E-02	0.24	0.22	0.25	0.98
381651.31	198860.74	0.76	0.73	0.79	2.91E-13	NA	1.82E-02	0.23	0.21	0.24	0.98
442251.08	115720.1	0.77	0.74	0.8	1.26E-13	NA	1.56E-02	0.23	0.21	0.24	1
398576.82	95299.21	0.75	0.72	0.78	3.86E-12	NA	1.41E-02	0.23	0.22	0.25	0.98
390594.49	302809.21	0.78	0.75	0.81	3.14E-13	NA	1.51E-02	0.21	0.2	0.22	0.99
465465.79	106886.57	0.78	0.74	0.81	9.79E-15	NA	1.08E-02	0.23	0.22	0.24	1
388262.81	414383.82	0.76	0.73	0.79	3.27E-16	NA	1.57E-02	0.21	0.2	0.23	0.97
432312.76	581953.66	0.77	0.74	0.81	1.88E-12	NA	1.46E-02	0.22	0.2	0.23	0.99
351264.77	238634.79	0.76	0.73	0.79	3.89E-12	NA	1.66E-02	0.22	0.21	0.24	0.98
459144.04	337987.49	0.76	0.73	0.79	3.74E-13	NA	1.13E-02	0.22	0.21	0.23	0.98
532356.58	168401.52	0.76	0.73	0.8	3.58E-14	NA	1.01E-02	0.23	0.22	0.25	1
535900.51	198877.55	0.76	0.73	0.79	3.45E-13	NA	1.16E-02	0.23	0.22	0.25	0.99
560924.38	172078.11	0.76	0.73	0.79	6.64E-15	NA	1.04E-02	0.24	0.23	0.26	1
503727.82	208213.24	0.75	0.72	0.78	8.30E-16	NA	1.31E-02	0.24	0.23	0.26	0.99
358358.91	422255.65	0.76	0.73	0.79	1.99E-14	NA	1.43E-02	0.22	0.2	0.23	0.98
367796.04	426368.52	0.77	0.74	0.8	1.84E-13	NA	1.55E-02	0.22	0.2	0.23	0.98
528471.58	166141.07	0.76	0.73	0.79	1.24E-17	NA	1.02E-02	0.24	0.22	0.25	1
592345.46	296238.13	0.74	0.71	0.78	4.74E-15	NA	1.64E-02	0.23	0.22	0.24	0.98
306388.8	184588.13	0.75	0.72	0.78	1.62E-14	NA	2.72E-02	0.22	0.21	0.24	0.98
404561.83	307233.61	0.78	0.75	0.81	7.26E-16	NA	1.61E-02	0.21	0.2	0.22	0.99
411038.84	425338.04	0.75	0.72	0.78	2.35E-14	NA	2.05E-02	0.21	0.2	0.22	0.96
477819.96	128519.61	0.77	0.74	0.8	1.19E-15	NA	1.04E-02	0.23	0.22	0.25	1
460952.46	99021.49	0.79	0.76	0.82	2.58E-14	NA	9.68E-03	0.23	0.22	0.25	1.02
469315.53	414885.98	0.76	0.73	0.8	4.91E-14	NA	1.71E-02	0.21	0.2	0.22	0.97
322254.5	204130.55	0.76	0.73	0.79	2.99E-13	NA	2.54E-02	0.23	0.21	0.24	0.99
320917.8	200345.68	0.76	0.72	0.79	7.72E-14	NA	2.82E-02	0.23	0.21	0.24	0.99
432147.11	386713.13	0.76	0.73	0.79	3.49E-13	NA	1.87E-02	0.21	0.2	0.22	0.96
248361.88	57207.7	0.75	0.72	0.78	8.17E-13	NA	1.87E-02	0.23	0.21	0.24	0.98
456058.59	361647.91	0.76	0.73	0.79	4.92E-14	NA	1.62E-02	0.21	0.2	0.22	0.97
300612.01	82221.99	0.76	0.73	0.79	2.87E-15	NA	2.17E-02	0.23	0.21	0.24	0.98
483768.64	101880.85	0.77	0.74	0.8	1.32E-12	NA	1.10E-02	0.23	0.22	0.25	1
361922.03	203767.97	0.76	0.73	0.79	6.22E-13	NA	2.06E-02	0.23	0.21	0.24	0.98
510595.78	191499.64	0.76	0.73	0.8	9.81E-14	NA	1.02E-02	0.24	0.23	0.26	1
530746.9	163356.74	0.76	0.73	0.79	1.21E-14	NA	1.04E-02	0.24	0.22	0.25	0.99
439421.85	412432.9	0.77	0.74	0.8	1.91E-13	NA	2.24E-02	0.21	0.2	0.22	0.98
512278.05	368894.96	0.75	0.72	0.78	1.66E-12	NA	1.61E-02	0.22	0.2	0.23	0.97
515599.78	104014.73	0.78	0.74	0.81	9.21E-14	NA	1.02E-02	0.23	0.22	0.25	1.01
382322.16	203996.89	0.76	0.73	0.79	1.30E-12	NA	1.87E-02	0.22	0.21	0.24	0.98
412051.97	188904.68	0.77	0.73	0.8	2.87E-13	NA	1.73E-02	0.23	0.21	0.24	0.99
368797.01	433722.2	0.76	0.73	0.79	4.00E-12	NA	1.55E-02	0.22	0.2	0.23	0.98
424912.66	434475.22	0.76	0.73	0.79	1.42E-11	NA	2.68E-02	0.21	0.2	0.22	0.97
571305.73	205741.84	0.75	0.72	0.78	1.37E-13	NA	1.19E-02	0.24	0.22	0.25	0.98
532133.33	107357	0.76	0.73	0.79	3.75E-15	NA	1.06E-02	0.23	0.22	0.25	0.99
347281.72	313276.39	0.77	0.74	0.81	8.15E-13	NA	1.66E-02	0.22	0.21	0.23	0.99
387049.19	218988.9	0.76	0.73	0.79	1.79E-12	NA	2.14E-02	0.23	0.21	0.24	0.98
457502.08	193681.34	0.75	0.72	0.78	1.33E-13	NA	1.52E-02	0.24	0.22	0.25	0.99
427449.95	237233.41	0.75	0.72	0.78	8.70E-13	NA	1.74E-02	0.23	0.22	0.24	0.98
505026.99	428712.95	0.77	0.74	0.8	5.27E-14	NA	1.89E-02	0.21	0.2	0.22	0.98
374733.1	320847.38	0.77	0.74	0.8	3.11E-13	NA	1.54E-02	0.22	0.2	0.23	0.99
610656.18	281529.42	0.75	0.72	0.78	5.03E-16	NA	1.58E-02	0.23	0.22	0.24	0.98
479399.09	134747.09	0.77	0.73	0.8	1.21E-13	NA	9.92E-03	0.23	0.22	0.25	1
619066.37	216779.68	0.74	0.71	0.77	3.91E-14	NA	1.59E-02	0.23	0.22	0.25	0.97
521375.58	170637.59	0.76	0.73	0.8	9.89E-15	NA	9.77E-03	0.24	0.23	0.25	1
503579.52	485697.09	0.77	0.74	0.8	8.80E-14	NA	1.77E-02	0.21	0.2	0.23	0.98
470444.32	260758.31	0.74	0.71	0.77	5.19E-13	NA	1.80E-02	0.23	0.22	0.24	0.97
510867.93	480468.3	0.77	0.74	0.8	2.88E-12	NA	1.83E-02	0.22	0.2	0.23	0.98
417289.63	308618.37	0.77	0.74	0.8	7.33E-13	NA	1.48E-02	0.21	0.2	0.23	0.98
423671.71	365906.14	0.76	0.73	0.79	4.91E-12	NA	1.47E-02	0.21	0.2	0.23	0.97
386158.24	267164.01	0.77	0.73	0.8	1.51E-13	NA	1.76E-02	0.22	0.21	0.23	0.98
570802.12	157818.9	0.75	0.72	0.79	6.62E-16	NA	1.06E-02	0.24	0.23	0.26	0.99
242134.74	60653.04	0.75	0.72	0.79	1.19E-13	NA	1.98E-02	0.23	0.21	0.24	0.98
521353.36	192047.98	0.77	0.74	0.81	5.20E-15	NA	9.99E-03	0.24	0.22	0.25	1.01
526992.87	193703.25	0.78	0.75	0.82	1.13E-14	NA	1.08E-02	0.23	0.22	0.25	1.02
419458.58	188185.29	0.76	0.73	0.8	1.26E-13	NA	1.76E-02	0.23	0.22	0.24	0.99
523696.94	163652.86	0.76	0.73	0.79	5.82E-15	NA	1.03E-02	0.24	0.23	0.25	1
202562.67	52537.67	0.75	0.72	0.78	9.26E-12	NA	1.99E-02	0.22	0.21	0.24	0.97
429424.22	282082.89	0.77	0.73	0.8	1.04E-16	NA	1.25E-02	0.22	0.21	0.23	0.99
363203.64	392923.53	0.76	0.73	0.79	1.52E-12	NA	1.61E-02	0.22	0.2	0.23	0.98
433794.84	378630.92	0.76	0.72	0.79	6.13E-14	NA	1.50E-02	0.21	0.2	0.22	0.97
471631.33	261652.96	0.74	0.71	0.77	5.05E-15	NA	1.82E-02	0.23	0.22	0.24	0.97
513663.33	192924.08	0.77	0.74	0.8	1.27E-12	NA	1.01E-02	0.24	0.23	0.26	1.01
579590.78	182731.24	0.76	0.73	0.8	1.91E-15	NA	1.89E-02	0.24	0.22	0.25	1
435872.04	571996.57	0.77	0.74	0.8	7.16E-13	NA	1.80E-02	0.21	0.2	0.23	0.98
438375.25	393032.16	0.76	0.73	0.79	7.75E-19	NA	1.87E-02	0.21	0.2	0.22	0.97
497194.96	151238.83	0.77	0.74	0.8	1.04E-15	NA	1.12E-02	0.24	0.22	0.25	1
557714.7	175168.11	0.76	0.73	0.8	6.31E-13	NA	1.05E-02	0.24	0.23	0.25	1
333251.76	386139.22	0.75	0.72	0.79	3.24E-14	NA	1.54E-02	0.22	0.21	0.23	0.98
503817.58	181927.04	0.76	0.72	0.79	1.89E-13	NA	1.17E-02	0.25	0.23	0.26	1
532286.05	187572.63	0.77	0.74	0.81	2.80E-15	NA	1.12E-02	0.23	0.22	0.25	1.01
189265.01	49142.38	0.76	0.72	0.79	3.64E-13	NA	1.81E-02	0.22	0.21	0.24	0.98
328977.47	246173.41	0.76	0.73	0.8	1.97E-13	NA	1.99E-02	0.22	0.21	0.24	0.99
485702.47	245410.24	0.73	0.7	0.76	3.92E-14	NA	1.88E-02	0.24	0.23	0.26	0.98
330749.63	194458.19	0.75	0.71	0.79	3.28E-15	NA	3.11E-02	0.23	0.22	0.25	0.99
447640.49	505755.95	0.78	0.75	0.81	1.05E-17	NA	2.41E-02	0.21	0.2	0.23	0.99
387395.63	392209.58	0.78	0.75	0.81	8.65E-15	NA	1.43E-02	0.21	0.2	0.23	0.99
537003.18	209938.45	0.75	0.72	0.78	7.62E-12	NA	1.37E-02	0.24	0.22	0.25	0.98
507216.32	206049.6	0.75	0.72	0.78	2.24E-14	NA	1.33E-02	0.24	0.23	0.26	0.99
413924.98	131261.63	0.76	0.73	0.8	6.26E-14	NA	1.53E-02	0.23	0.21	0.24	0.99
549296.87	220621.9	0.74	0.71	0.77	1.86E-14	NA	1.43E-02	0.24	0.22	0.25	0.98
446681.52	381973.7	0.75	0.72	0.79	1.34E-17	NA	1.62E-02	0.21	0.2	0.22	0.96
557673.18	140115.01	0.76	0.73	0.8	1.54E-13	NA	9.40E-03	0.24	0.22	0.25	1
545839.61	121174.61	0.76	0.73	0.79	2.50E-15	NA	1.07E-02	0.23	0.22	0.25	0.99
269887.11	198654.45	0.76	0.73	0.79	1.23E-14	NA	2.41E-02	0.22	0.21	0.23	0.98
451573.52	359752.67	0.76	0.73	0.79	7.54E-14	NA	1.62E-02	0.21	0.2	0.23	0.97
463171.85	348219.14	0.75	0.72	0.78	6.89E-15	NA	1.43E-02	0.22	0.2	0.23	0.97
533473.71	177025.19	0.79	0.76	0.82	5.61E-14	NA	1.13E-02	0.23	0.22	0.25	1.02
602249.09	221987.02	0.74	0.71	0.77	1.69E-12	NA	1.48E-02	0.24	0.22	0.25	0.97
540035.19	191965.11	0.76	0.73	0.8	2.12E-14	NA	9.73E-03	0.23	0.22	0.25	1
390447.02	392841.39	0.78	0.75	0.81	2.41E-15	NA	1.31E-02	0.21	0.2	0.23	1
592182.4	310824.02	0.75	0.71	0.78	4.00E-13	NA	1.60E-02	0.23	0.21	0.24	0.97
533942.71	191466.7	0.77	0.74	0.81	2.01E-11	NA	1.16E-02	0.23	0.22	0.25	1.01
533893.06	122468.56	0.77	0.73	0.8	5.90E-13	NA	8.36E-03	0.24	0.22	0.25	1
524647.65	471304.36	0.76	0.73	0.79	2.26E-16	NA	1.83E-02	0.21	0.2	0.23	0.98
513158.2	159046.23	0.76	0.73	0.79	5.32E-15	NA	1.03E-02	0.25	0.23	0.26	1
401850.46	302673.5	0.78	0.75	0.81	1.59E-13	NA	1.68E-02	0.21	0.2	0.22	0.99
512438.51	384500.98	0.76	0.73	0.79	1.29E-14	NA	1.62E-02	0.22	0.2	0.23	0.98
561085.08	172753.58	0.76	0.73	0.79	1.03E-13	NA	1.05E-02	0.24	0.23	0.25	1
349366.24	396579.64	0.75	0.72	0.78	2.31E-13	NA	1.82E-02	0.22	0.21	0.23	0.97
519645.87	231062.58	0.73	0.7	0.76	7.25E-14	NA	1.67E-02	0.24	0.23	0.26	0.97
312765.93	293030.26	0.76	0.73	0.8	6.42E-12	NA	1.75E-02	0.22	0.21	0.23	0.98
263424.39	47492.16	0.74	0.71	0.77	4.46E-13	NA	2.12E-02	0.24	0.22	0.25	0.98
179126.81	53956.8	0.76	0.73	0.79	6.31E-15	NA	1.78E-02	0.22	0.21	0.24	0.98
379515.75	389900.59	0.78	0.75	0.81	3.78E-12	NA	1.59E-02	0.22	0.2	0.23	0.99
417796.75	435018.8	0.75	0.72	0.78	1.35E-14	NA	2.43E-02	0.21	0.2	0.22	0.96
487380.34	242097.09	0.73	0.7	0.76	1.19E-13	NA	1.87E-02	0.25	0.23	0.26	0.98
393220.23	397593.74	0.79	0.76	0.82	4.29E-14	NA	1.34E-02	0.21	0.2	0.23	1
461536.28	404284.95	0.76	0.73	0.79	9.74E-14	NA	1.98E-02	0.21	0.2	0.22	0.97
307896.34	90153.43	0.75	0.72	0.78	4.79E-14	NA	1.78E-02	0.23	0.22	0.24	0.98
419708.99	559127.36	0.78	0.75	0.82	1.05E-13	NA	1.61E-02	0.21	0.2	0.23	1
416755.58	558702.85	0.8	0.77	0.83	9.28E-14	NA	1.14E-02	0.22	0.2	0.23	1.01
529344.71	103754.64	0.76	0.73	0.79	1.39E-15	NA	1.05E-02	0.23	0.22	0.25	0.99
507346.3	247247.2	0.73	0.7	0.77	9.51E-15	NA	1.83E-02	0.24	0.23	0.25	0.97
424613.52	402950.53	0.76	0.73	0.79	2.18E-12	NA	1.86E-02	0.21	0.2	0.22	0.97
534004.65	193918.68	0.77	0.74	0.81	3.06E-14	NA	1.20E-02	0.23	0.22	0.25	1
489461.83	267623.97	0.75	0.72	0.78	2.10E-13	NA	1.94E-02	0.23	0.22	0.25	0.98
150920.38	40646.36	0.76	0.73	0.79	1.75E-12	NA	1.90E-02	0.22	0.21	0.24	0.98
189343.4	46969.25	0.76	0.72	0.79	9.87E-13	NA	1.81E-02	0.22	0.21	0.24	0.98
404023.87	436666.75	0.76	0.73	0.79	9.48E-14	NA	2.11E-02	0.21	0.2	0.23	0.97
536126.68	190162.09	0.77	0.74	0.81	1.80E-13	NA	1.17E-02	0.23	0.22	0.25	1.01
529565.53	149346.13	0.76	0.73	0.79	1.83E-12	NA	9.74E-03	0.24	0.22	0.25	0.99
421427.81	439825.66	0.76	0.73	0.79	7.67E-15	NA	2.60E-02	0.21	0.19	0.22	0.97
368148.48	180222.11	0.76	0.73	0.8	6.97E-15	NA	2.02E-02	0.23	0.22	0.24	0.99
480399.93	307103.78	0.75	0.72	0.78	1.47E-13	NA	1.54E-02	0.22	0.21	0.24	0.97
417086.36	160508.91	0.76	0.73	0.79	6.81E-14	NA	1.44E-02	0.23	0.22	0.24	0.99
453431.97	117519.35	0.77	0.73	0.8	1.59E-14	NA	1.27E-02	0.23	0.22	0.24	1
332690.21	446702.48	0.76	0.73	0.79	2.09E-13	NA	2.21E-02	0.22	0.21	0.24	0.98
424012.76	418752.55	0.76	0.73	0.79	1.38E-10	NA	2.13E-02	0.21	0.2	0.22	0.97
587869.73	140470.12	0.75	0.72	0.79	1.20E-15	NA	1.31E-02	0.24	0.22	0.25	0.99
305647.38	349598.1	0.76	0.72	0.79	5.38E-14	NA	1.67E-02	0.22	0.21	0.24	0.98
423786.64	97109.54	0.76	0.73	0.79	2.90E-14	NA	1.38E-02	0.23	0.21	0.24	0.99
528177.26	173741.47	0.76	0.73	0.8	4.90E-15	NA	1.00E-02	0.23	0.22	0.25	1
604398.13	273384.22	0.74	0.71	0.78	1.77E-14	NA	1.61E-02	0.23	0.22	0.25	0.98
525426.32	105486.66	0.76	0.73	0.79	2.28E-13	NA	1.05E-02	0.23	0.22	0.25	0.99
269212.25	46530.39	0.72	0.69	0.76	1.40E-13	NA	3.02E-02	0.26	0.24	0.27	0.98
623738.06	310485.03	0.77	0.74	0.8	4.34E-14	NA	2.00E-02	0.22	0.21	0.24	0.99
401968	293873.69	0.79	0.76	0.82	1.04E-14	NA	1.72E-02	0.21	0.2	0.22	1
511415.54	153694.55	0.76	0.72	0.79	1.03E-14	NA	1.10E-02	0.25	0.23	0.26	1
379847.14	393502.97	0.78	0.75	0.81	5.24E-14	NA	1.42E-02	0.22	0.2	0.23	0.99
528636.79	214075.18	0.75	0.72	0.78	6.54E-17	NA	1.41E-02	0.24	0.23	0.25	0.99
526293.18	158184.64	0.76	0.73	0.79	6.79E-14	NA	9.81E-03	0.24	0.22	0.25	1
546467.65	164329.09	0.76	0.73	0.8	1.65E-16	NA	8.87E-03	0.24	0.22	0.25	1
397926.26	297852.19	0.79	0.76	0.82	1.12E-13	NA	1.74E-02	0.21	0.2	0.22	1
557634.46	197867.92	0.74	0.71	0.78	6.98E-13	NA	1.28E-02	0.24	0.22	0.25	0.98
549181.15	170588.22	0.76	0.73	0.8	4.35E-13	NA	9.00E-03	0.24	0.23	0.26	1
521687.25	429460.49	0.76	0.73	0.8	2.85E-13	NA	1.87E-02	0.21	0.2	0.22	0.98
542242.01	174526.51	0.79	0.76	0.83	1.81E-13	NA	1.00E-02	0.23	0.22	0.24	1.02
431946.7	386843.74	0.76	0.73	0.79	2.18E-12	NA	1.87E-02	0.21	0.2	0.22	0.96
352810.79	529238.91	0.76	0.73	0.79	2.93E-12	NA	1.72E-02	0.22	0.2	0.23	0.98
539092.11	307530.01	0.74	0.71	0.78	5.84E-16	NA	1.72E-02	0.23	0.21	0.24	0.97
286189.99	62316.77	0.74	0.71	0.77	2.76E-14	NA	1.95E-02	0.23	0.21	0.24	0.97
542989.46	174269.62	0.77	0.74	0.81	1.42E-14	NA	9.43E-03	0.23	0.22	0.25	1.01
382049.9	146970.57	0.78	0.75	0.81	1.62E-16	NA	1.40E-02	0.23	0.21	0.24	1.01
488722.01	119312.16	0.77	0.74	0.8	1.64E-12	NA	1.09E-02	0.23	0.22	0.25	1
364526.8	386419.8	0.76	0.73	0.79	3.83E-17	NA	1.59E-02	0.22	0.2	0.23	0.98
401492	320776.61	0.78	0.74	0.81	3.05E-13	NA	1.32E-02	0.21	0.2	0.23	0.99
463137.68	406021.51	0.76	0.73	0.79	3.31E-12	NA	1.98E-02	0.21	0.2	0.22	0.97
309862.36	181396.76	0.75	0.72	0.78	2.62E-13	NA	2.89E-02	0.23	0.21	0.24	0.98
536451.82	124053.74	0.76	0.73	0.79	1.20E-12	NA	9.45E-03	0.23	0.22	0.25	1
393377.08	395983.3	0.79	0.75	0.82	2.60E-15	NA	1.25E-02	0.21	0.2	0.23	1
583828.3	213265.78	0.74	0.71	0.77	2.97E-15	NA	1.41E-02	0.24	0.22	0.25	0.97
448404.49	113969.88	0.77	0.73	0.8	4.33E-16	NA	1.44E-02	0.23	0.21	0.24	0.99
512357.32	159542.41	0.75	0.72	0.79	4.73E-14	NA	1.06E-02	0.25	0.23	0.26	1
527893.22	195013.05	0.78	0.75	0.82	6.01E-14	NA	1.12E-02	0.23	0.22	0.25	1.02
387181.9	435440.32	0.76	0.73	0.79	3.98E-14	NA	1.77E-02	0.21	0.2	0.23	0.97
428845.52	563836.05	0.77	0.74	0.8	1.62E-11	NA	2.02E-02	0.22	0.21	0.23	0.99
414502.76	285740.19	0.77	0.74	0.8	2.33E-12	NA	1.76E-02	0.22	0.21	0.23	0.99
547399.6	121005.77	0.76	0.73	0.79	2.61E-15	NA	1.10E-02	0.23	0.22	0.25	0.99
352429.78	386789.29	0.75	0.72	0.78	3.59E-12	NA	1.74E-02	0.22	0.21	0.23	0.97
491045.12	254005.39	0.73	0.7	0.76	1.29E-14	NA	1.88E-02	0.24	0.22	0.25	0.97
409595.21	257908.23	0.76	0.73	0.79	1.78E-11	NA	1.55E-02	0.22	0.21	0.24	0.98
332426.61	370286.53	0.75	0.72	0.79	2.79E-14	NA	1.48E-02	0.22	0.21	0.24	0.98
530112.25	179314.1	0.78	0.75	0.81	2.03E-15	NA	1.09E-02	0.23	0.22	0.25	1.02
467190.5	172323.39	0.75	0.72	0.78	4.47E-12	NA	1.39E-02	0.23	0.22	0.25	0.98
399265.68	395008.87	0.78	0.75	0.81	9.91E-15	NA	1.34E-02	0.21	0.2	0.23	0.99
498604.86	147628.47	0.76	0.73	0.8	4.71E-15	NA	1.11E-02	0.24	0.23	0.26	1.01
580802.76	164863.04	0.74	0.71	0.77	1.12E-13	NA	1.22E-02	0.25	0.23	0.26	0.99
604460.77	232920.16	0.74	0.71	0.77	1.72E-14	NA	1.53E-02	0.24	0.22	0.25	0.97
540746.94	166540.32	0.75	0.72	0.79	5.53E-14	NA	9.90E-03	0.24	0.23	0.26	1
497942.44	374579.55	0.75	0.72	0.78	2.36E-13	NA	1.59E-02	0.21	0.2	0.23	0.97
532795.66	177567.41	0.78	0.75	0.81	5.15E-15	NA	1.08E-02	0.23	0.22	0.25	1.01
275229.19	198273.98	0.75	0.72	0.79	5.26E-13	NA	2.37E-02	0.22	0.21	0.24	0.98
553530.84	157611.02	0.76	0.73	0.79	4.81E-16	NA	1.12E-02	0.24	0.23	0.26	1
202634.96	226387.34	0.75	0.72	0.79	3.79E-12	NA	1.92E-02	0.22	0.21	0.24	0.98
422622.97	306172.1	0.77	0.73	0.8	1.49E-14	NA	1.50E-02	0.21	0.2	0.23	0.98
350422.3	414716.05	0.76	0.73	0.79	5.08E-13	NA	1.60E-02	0.22	0.2	0.23	0.98
538389.16	246277.45	0.73	0.7	0.76	1.50E-15	NA	1.84E-02	0.24	0.23	0.26	0.97
522198.57	166790.06	0.76	0.73	0.79	9.59E-16	NA	1.00E-02	0.24	0.23	0.26	1
563168.27	171667.86	0.76	0.73	0.8	2.84E-14	NA	1.07E-02	0.24	0.23	0.25	1
398654.04	291113.74	0.79	0.76	0.82	8.51E-16	NA	1.68E-02	0.21	0.2	0.22	1
462176.35	90433.43	0.77	0.74	0.8	4.60E-13	NA	1.21E-02	0.23	0.22	0.24	1
357632.19	391135	0.76	0.72	0.79	9.31E-14	NA	1.73E-02	0.22	0.21	0.23	0.97
395674.47	285630.98	0.78	0.75	0.81	2.13E-11	NA	1.92E-02	0.21	0.2	0.22	0.99
456955.38	168926.73	0.75	0.72	0.79	1.90E-14	NA	1.40E-02	0.23	0.22	0.25	0.99
330251.68	410492.92	0.76	0.73	0.79	2.46E-14	NA	1.62E-02	0.22	0.21	0.24	0.98
291383.25	64938.93	0.74	0.71	0.78	8.59E-15	NA	1.94E-02	0.23	0.21	0.24	0.97
369251.1	401975.12	0.78	0.75	0.81	2.48E-14	NA	1.57E-02	0.22	0.21	0.23	1
523570.78	195590.9	0.78	0.74	0.81	4.16E-13	NA	1.04E-02	0.24	0.22	0.25	1.01
379318.31	384559.42	0.78	0.75	0.81	7.94E-13	NA	1.65E-02	0.21	0.2	0.23	0.99
518119	175556.95	0.77	0.74	0.8	4.44E-16	NA	9.55E-03	0.24	0.23	0.26	1.01
356458.47	176617.21	0.76	0.73	0.79	1.85E-12	NA	2.34E-02	0.23	0.21	0.24	0.98
603693.59	222377	0.74	0.71	0.77	1.18E-15	NA	1.46E-02	0.23	0.22	0.25	0.97
434411.46	456175.12	0.79	0.76	0.82	1.72E-12	NA	2.71E-02	0.21	0.2	0.22	1
356664.82	210579.25	0.76	0.73	0.79	7.52E-12	NA	2.04E-02	0.22	0.21	0.24	0.98
364702.82	176731.47	0.77	0.73	0.8	3.08E-15	NA	1.83E-02	0.23	0.22	0.25	1
638040.95	151107.4	0.76	0.72	0.79	6.69E-13	NA	1.50E-02	0.24	0.22	0.25	0.99
544478.03	209083.35	0.75	0.72	0.78	4.81E-16	NA	1.38E-02	0.24	0.22	0.25	0.98
562170.49	99014.95	0.77	0.73	0.8	2.46E-13	NA	1.19E-02	0.23	0.22	0.24	0.99
335136.09	383466.38	0.75	0.72	0.79	2.71E-13	NA	1.58E-02	0.22	0.21	0.23	0.98
508388.73	199622.52	0.76	0.73	0.79	1.46E-12	NA	1.20E-02	0.24	0.23	0.26	1
299486.8	516272.31	0.77	0.73	0.8	5.36E-13	NA	1.60E-02	0.22	0.21	0.23	0.99
512720	123824.73	0.77	0.73	0.8	2.18E-15	NA	1.05E-02	0.23	0.22	0.25	1
566937.4	247346.32	0.76	0.73	0.79	1.36E-14	NA	1.70E-02	0.23	0.22	0.25	0.99
584745.07	185705.76	0.74	0.71	0.78	2.18E-13	NA	1.53E-02	0.24	0.23	0.26	0.98
390477.92	174810.81	0.78	0.74	0.81	2.65E-14	NA	1.68E-02	0.23	0.22	0.24	1
456539.43	308165.03	0.75	0.72	0.78	2.73E-16	NA	1.30E-02	0.22	0.21	0.23	0.97
321265.04	389472.16	0.76	0.73	0.79	7.57E-16	NA	1.57E-02	0.22	0.21	0.23	0.98
437500.49	564391.38	0.77	0.73	0.8	7.90E-14	NA	2.30E-02	0.22	0.21	0.23	0.98
252139.16	59219.71	0.75	0.72	0.78	6.32E-13	NA	2.10E-02	0.23	0.22	0.24	0.98
508853.77	160148.15	0.76	0.72	0.79	1.60E-13	NA	1.09E-02	0.24	0.23	0.26	1
278181.43	188027.41	0.77	0.72	0.8	1.10E-13	NA	3.32E-02	0.22	0.21	0.23	0.99
525387.31	200915.89	0.76	0.73	0.8	1.15E-15	NA	1.14E-02	0.23	0.22	0.25	1
468931.22	413355.38	0.76	0.73	0.79	4.66E-15	NA	1.87E-02	0.21	0.2	0.22	0.97
458844.1	434675.23	0.76	0.73	0.79	1.52E-12	NA	2.08E-02	0.21	0.2	0.22	0.97
350172.94	312456.98	0.78	0.75	0.81	1.68E-15	NA	1.73E-02	0.22	0.2	0.23	1
287337.12	679478.8	0.76	0.73	0.8	8.90E-14	NA	1.57E-02	0.22	0.21	0.23	0.98
502541.81	224179.45	0.72	0.69	0.75	1.00E-11	NA	1.98E-02	0.26	0.24	0.27	0.97
407105.23	281325.95	0.77	0.74	0.8	3.74E-16	NA	1.86E-02	0.21	0.2	0.23	0.98
479781.74	160761.91	0.76	0.73	0.79	1.13E-11	NA	1.26E-02	0.23	0.22	0.25	0.99
475777.86	262946.04	0.74	0.71	0.77	7.57E-14	NA	2.10E-02	0.23	0.22	0.24	0.97
488287.98	195039.99	0.75	0.72	0.78	2.60E-13	NA	1.36E-02	0.24	0.23	0.26	0.99
434305.58	427009.38	0.77	0.74	0.8	4.77E-13	NA	2.44E-02	0.21	0.2	0.22	0.97
533808.43	168667.03	0.76	0.73	0.79	2.95E-16	NA	1.01E-02	0.23	0.22	0.25	1
513974.01	197039.42	0.76	0.73	0.8	4.84E-16	NA	1.05E-02	0.24	0.23	0.26	1
393045.82	290664.61	0.78	0.75	0.81	3.16E-12	NA	1.82E-02	0.21	0.2	0.22	0.99
235377.18	73154.69	0.77	0.73	0.8	4.55E-15	NA	2.62E-02	0.23	0.21	0.24	0.99
457470.94	379713.8	0.75	0.72	0.79	2.57E-13	NA	1.67E-02	0.21	0.2	0.22	0.96
506100.27	190260.88	0.76	0.73	0.79	2.90E-14	NA	1.12E-02	0.24	0.23	0.26	1
520244.3	275160.82	0.74	0.71	0.77	2.42E-14	NA	1.78E-02	0.23	0.22	0.25	0.97
400000.3	295262.67	0.79	0.76	0.82	3.22E-14	NA	1.81E-02	0.21	0.2	0.22	1
652235.58	301996.29	0.76	0.73	0.79	3.41E-14	NA	1.73E-02	0.22	0.21	0.24	0.98
358712.12	381054.45	0.76	0.73	0.79	4.13E-15	NA	1.62E-02	0.22	0.21	0.23	0.97
454566.62	511454.19	0.79	0.76	0.82	4.17E-15	NA	2.94E-02	0.21	0.2	0.23	1
502839.22	152892.73	0.77	0.73	0.8	6.63E-15	NA	1.08E-02	0.24	0.23	0.26	1.01
425964.02	322304.74	0.76	0.73	0.8	8.91E-16	NA	1.44E-02	0.21	0.2	0.23	0.98
469768.74	138409.42	0.77	0.74	0.8	8.13E-11	NA	1.13E-02	0.23	0.22	0.25	1
310629.77	526095.41	0.76	0.73	0.79	3.25E-13	NA	1.65E-02	0.22	0.21	0.23	0.98
425852.17	535540.34	0.78	0.74	0.81	9.42E-15	NA	2.10E-02	0.21	0.2	0.23	0.99
386155.28	433418.23	0.76	0.73	0.79	3.79E-12	NA	1.76E-02	0.21	0.2	0.23	0.98
331189.99	346506.78	0.75	0.72	0.78	8.62E-15	NA	1.60E-02	0.22	0.21	0.24	0.97
374885.13	256120.44	0.76	0.73	0.79	1.74E-15	NA	1.86E-02	0.22	0.21	0.24	0.98
362126.2	169936.03	0.76	0.73	0.79	5.04E-14	NA	1.98E-02	0.23	0.22	0.24	0.99
344903.61	153475.38	0.76	0.73	0.79	8.24E-15	NA	1.89E-02	0.23	0.21	0.24	0.98
168594.23	41885	0.77	0.74	0.8	1.84E-12	NA	2.01E-02	0.23	0.21	0.24	1
287568.46	200368.67	0.75	0.72	0.79	1.13E-13	NA	2.29E-02	0.22	0.21	0.24	0.98
332691.68	287972.11	0.77	0.74	0.8	1.82E-13	NA	1.50E-02	0.22	0.21	0.23	0.99
534833.91	177113.88	0.78	0.74	0.81	1.61E-15	NA	1.06E-02	0.23	0.22	0.25	1.01
519636.76	199297.61	0.76	0.73	0.8	1.27E-15	NA	1.10E-02	0.24	0.23	0.25	1
516208.14	213399.51	0.75	0.71	0.78	3.07E-15	NA	1.50E-02	0.24	0.23	0.26	0.99
500562.72	478705.48	0.76	0.73	0.8	1.17E-14	NA	1.86E-02	0.21	0.2	0.23	0.98
379778.64	114154.24	0.76	0.73	0.79	2.88E-14	NA	1.57E-02	0.23	0.21	0.24	0.99
533474.46	276583.28	0.74	0.71	0.77	2.28E-13	NA	1.82E-02	0.23	0.22	0.25	0.97
387638.92	215837.93	0.76	0.73	0.79	1.65E-14	NA	2.14E-02	0.23	0.21	0.24	0.98
435172.08	421491.57	0.77	0.74	0.8	7.77E-14	NA	2.49E-02	0.21	0.2	0.22	0.98
254172.51	147690.17	0.75	0.72	0.79	3.41E-12	NA	1.95E-02	0.22	0.21	0.24	0.98
439606.43	302578.94	0.76	0.72	0.79	2.76E-13	NA	1.42E-02	0.22	0.21	0.23	0.97
508542.45	171813.39	0.74	0.71	0.77	9.93E-14	NA	1.27E-02	0.27	0.25	0.28	1.01
545837.35	165710.95	0.77	0.73	0.8	2.34E-15	NA	8.02E-03	0.24	0.23	0.26	1.01
297311.85	146056.98	0.74	0.71	0.78	3.50E-13	NA	2.13E-02	0.23	0.21	0.24	0.97
460476.53	450763.62	0.76	0.73	0.79	8.53E-15	NA	2.02E-02	0.21	0.2	0.22	0.97
558254.18	171870.21	0.76	0.73	0.79	8.66E-13	NA	1.02E-02	0.24	0.23	0.26	1
530279.48	167384.15	0.77	0.73	0.8	4.78E-15	NA	1.05E-02	0.24	0.22	0.25	1
488521.22	159098.71	0.77	0.74	0.8	2.61E-16	NA	1.14E-02	0.23	0.22	0.25	1
523247.03	159082.53	0.76	0.73	0.8	8.10E-15	NA	9.60E-03	0.24	0.23	0.25	1
457835.34	402643.23	0.76	0.73	0.79	3.53E-12	NA	1.99E-02	0.21	0.2	0.22	0.97
494877.02	176085.92	0.75	0.71	0.78	8.11E-13	NA	1.28E-02	0.24	0.23	0.26	0.99
315327.68	368954.63	0.76	0.73	0.79	9.31E-18	NA	1.56E-02	0.22	0.21	0.23	0.98
361183.9	205077.45	0.76	0.73	0.79	1.15E-14	NA	2.05E-02	0.23	0.21	0.24	0.98
534525.48	197375.81	0.77	0.73	0.8	1.97E-14	NA	1.15E-02	0.23	0.22	0.25	1
385779.51	219575.51	0.76	0.72	0.79	9.93E-15	NA	2.14E-02	0.23	0.21	0.24	0.98
383193.22	342277.92	0.76	0.73	0.79	7.45E-14	NA	1.52E-02	0.22	0.2	0.23	0.98
389807.97	396393.51	0.78	0.75	0.81	5.73E-14	NA	1.31E-02	0.21	0.2	0.23	0.99
553233.01	284780.65	0.74	0.71	0.77	8.31E-14	NA	1.64E-02	0.24	0.22	0.25	0.98
446412.6	367786.33	0.75	0.72	0.78	2.20E-13	NA	1.60E-02	0.21	0.2	0.23	0.96
513521.87	106231.12	0.77	0.74	0.8	6.42E-12	NA	1.08E-02	0.23	0.22	0.25	1
509253.86	193017	0.76	0.73	0.79	8.63E-13	NA	1.09E-02	0.24	0.23	0.26	1
305686.84	173265.01	0.75	0.71	0.78	4.85E-13	NA	2.47E-02	0.23	0.21	0.24	0.97
481541.27	263183.49	0.74	0.71	0.77	6.58E-15	NA	2.04E-02	0.23	0.22	0.24	0.97
537737.2	202329.58	0.76	0.72	0.79	4.56E-15	NA	1.21E-02	0.23	0.22	0.25	0.99
373258.61	284772.54	0.77	0.74	0.8	2.66E-13	NA	1.66E-02	0.22	0.2	0.23	0.99
453502.55	399352.8	0.76	0.73	0.79	9.01E-17	NA	1.85E-02	0.21	0.2	0.22	0.97
492936.42	262625.16	0.74	0.71	0.77	9.12E-12	NA	1.86E-02	0.23	0.22	0.25	0.97
379943.66	407981.39	0.77	0.74	0.8	6.20E-14	NA	1.54E-02	0.21	0.2	0.23	0.98
327993	126726.73	0.75	0.72	0.78	7.93E-14	NA	1.73E-02	0.23	0.21	0.24	0.97
514505.19	196832.84	0.76	0.73	0.8	3.52E-14	NA	1.04E-02	0.24	0.23	0.26	1
407855.66	90354.29	0.75	0.72	0.78	5.15E-13	NA	1.34E-02	0.23	0.22	0.25	0.98
596442	316879.17	0.75	0.71	0.78	2.56E-13	NA	1.61E-02	0.23	0.21	0.24	0.97
528075.07	284768.95	0.74	0.71	0.77	1.65E-11	NA	1.89E-02	0.23	0.22	0.24	0.97
535379.37	271172.06	0.74	0.71	0.77	3.43E-17	NA	1.87E-02	0.23	0.22	0.25	0.97
433036.12	343026.53	0.75	0.72	0.78	7.30E-16	NA	1.50E-02	0.21	0.2	0.23	0.97
457236.73	300584.04	0.75	0.72	0.78	1.64E-15	NA	1.44E-02	0.22	0.21	0.23	0.97
342056.51	460787.5	0.75	0.72	0.78	3.29E-12	NA	1.87E-02	0.22	0.21	0.24	0.97
544842.34	202308.71	0.75	0.72	0.78	3.18E-14	NA	1.22E-02	0.24	0.22	0.25	0.99
404070.28	200304.71	0.76	0.73	0.79	2.70E-14	NA	1.77E-02	0.23	0.22	0.24	0.99
423056.9	421852.41	0.77	0.74	0.8	2.88E-12	NA	2.39E-02	0.21	0.2	0.22	0.98
328352.65	124153.83	0.75	0.72	0.78	1.59E-14	NA	1.73E-02	0.23	0.21	0.24	0.98
435003.32	385960.2	0.76	0.73	0.79	8.74E-13	NA	1.76E-02	0.21	0.2	0.22	0.97
453825.74	390845.27	0.76	0.73	0.79	6.45E-15	NA	1.73E-02	0.21	0.2	0.22	0.97
532950.45	177061.91	0.78	0.75	0.81	3.53E-14	NA	1.08E-02	0.23	0.22	0.25	1.01
546422.92	165865.28	0.76	0.73	0.8	7.37E-14	NA	8.55E-03	0.24	0.23	0.26	1
541565.99	182344.16	0.77	0.74	0.8	6.81E-14	NA	1.03E-02	0.23	0.22	0.25	1
469170.85	415773.23	0.76	0.73	0.8	5.32E-12	NA	1.84E-02	0.21	0.2	0.22	0.97
543255.24	190275.61	0.76	0.73	0.79	3.45E-14	NA	1.03E-02	0.23	0.22	0.25	0.99
434987.5	350496.69	0.75	0.72	0.78	1.54E-18	NA	1.51E-02	0.21	0.2	0.23	0.97
426814.44	439441.16	0.76	0.73	0.79	6.01E-13	NA	2.55E-02	0.21	0.2	0.22	0.97
409459.39	283312.19	0.78	0.75	0.81	3.42E-15	NA	1.82E-02	0.21	0.2	0.23	0.99
430405.48	423590.76	0.77	0.74	0.8	2.06E-13	NA	2.49E-02	0.21	0.2	0.22	0.97
532507.16	195404.34	0.77	0.74	0.81	3.18E-14	NA	1.21E-02	0.23	0.22	0.25	1.01
529062.82	284642.72	0.74	0.71	0.77	1.12E-14	NA	1.86E-02	0.23	0.22	0.24	0.97
329617.07	387934.18	0.76	0.73	0.79	2.10E-14	NA	1.44E-02	0.22	0.21	0.23	0.98
414909.82	564626.81	0.78	0.75	0.82	7.70E-13	NA	1.72E-02	0.21	0.2	0.23	1
412058.34	276030.37	0.77	0.74	0.8	4.54E-14	NA	1.58E-02	0.22	0.2	0.23	0.98
412499.3	436469.75	0.76	0.73	0.79	4.33E-13	NA	2.41E-02	0.21	0.19	0.22	0.97
539740.78	168778.41	0.76	0.73	0.79	2.77E-15	NA	9.52E-03	0.24	0.22	0.25	1
525377.55	163919.77	0.76	0.73	0.79	2.61E-15	NA	1.02E-02	0.24	0.22	0.25	1
539798.55	262820.73	0.74	0.71	0.77	4.65E-17	NA	1.79E-02	0.23	0.22	0.25	0.97
411219.6	416106.67	0.76	0.73	0.79	1.10E-15	NA	1.76E-02	0.21	0.2	0.22	0.97
402028.04	152952.19	0.77	0.74	0.8	2.90E-16	NA	1.45E-02	0.23	0.22	0.24	1
458689.83	400929.55	0.76	0.73	0.79	4.87E-14	NA	2.00E-02	0.21	0.2	0.22	0.97
488833.18	136062.25	0.76	0.73	0.8	3.86E-14	NA	1.09E-02	0.24	0.22	0.25	1
479582.49	184854.12	0.75	0.72	0.78	3.78E-17	NA	1.35E-02	0.24	0.22	0.25	0.99
345845.43	407090.24	0.75	0.72	0.78	2.20E-16	NA	1.69E-02	0.22	0.21	0.23	0.97
547896.29	181644.26	0.76	0.73	0.8	4.07E-16	NA	1.03E-02	0.24	0.22	0.25	1
330696.53	393786.79	0.76	0.73	0.79	3.67E-14	NA	1.45E-02	0.22	0.21	0.23	0.98
517005.33	184088.91	0.78	0.75	0.81	6.40E-16	NA	9.01E-03	0.24	0.23	0.26	1.02
513861.85	431708.22	0.76	0.73	0.79	2.37E-13	NA	1.88E-02	0.21	0.2	0.22	0.97
488923.9	169390.8	0.77	0.74	0.81	1.09E-13	NA	8.16E-03	0.25	0.23	0.26	1.02
498522.59	311346.11	0.75	0.72	0.78	2.20E-16	NA	1.48E-02	0.22	0.21	0.24	0.98
506094.95	174280.66	0.73	0.69	0.76	3.16E-13	NA	1.59E-02	0.28	0.27	0.3	1.01
517103.97	179050.82	0.78	0.74	0.81	2.66E-15	NA	9.43E-03	0.24	0.23	0.26	1.02
458561.63	337752.59	0.76	0.73	0.79	1.17E-13	NA	1.13E-02	0.22	0.2	0.23	0.98
434374.31	425495.58	0.77	0.73	0.8	1.91E-13	NA	2.47E-02	0.21	0.2	0.22	0.97
532505.42	390022.19	0.76	0.73	0.79	5.65E-15	NA	1.63E-02	0.22	0.2	0.23	0.97
436640	146033.66	0.77	0.74	0.8	1.44E-12	NA	1.29E-02	0.23	0.22	0.25	1
349414.63	430356.09	0.76	0.73	0.79	7.18E-14	NA	1.46E-02	0.22	0.21	0.23	0.98
257042.51	132830.81	0.75	0.72	0.78	6.25E-15	NA	1.89E-02	0.22	0.21	0.24	0.98
517810.69	131200.28	0.76	0.73	0.8	9.88E-16	NA	9.68E-03	0.23	0.22	0.25	1
586921.84	219360.92	0.74	0.71	0.77	3.83E-14	NA	1.42E-02	0.24	0.22	0.25	0.97
350646.02	732285.79	0.77	0.73	0.8	4.84E-12	NA	1.51E-02	0.22	0.21	0.23	0.99
345077.87	406042.84	0.75	0.72	0.78	7.36E-15	NA	1.68E-02	0.22	0.21	0.23	0.97
565576.58	262988.74	0.74	0.71	0.77	5.37E-12	NA	1.83E-02	0.24	0.23	0.25	0.98
392178.84	408672.78	0.77	0.74	0.8	4.08E-13	NA	1.58E-02	0.21	0.2	0.22	0.98
536697.88	185376.59	0.77	0.74	0.8	2.17E-14	NA	1.06E-02	0.23	0.22	0.25	1
303114.23	858673.64	0.76	0.73	0.79	1.63E-12	NA	1.24E-02	0.22	0.21	0.24	0.99
359841.56	168280.87	0.76	0.73	0.79	2.64E-13	NA	1.87E-02	0.23	0.21	0.24	0.99
318160.12	690479.59	0.76	0.73	0.79	1.14E-15	NA	1.53E-02	0.22	0.21	0.23	0.98
461553.23	343132.39	0.75	0.72	0.78	8.11E-12	NA	1.35E-02	0.22	0.2	0.23	0.97
355704.05	362737.05	0.76	0.73	0.79	2.63E-19	NA	1.55E-02	0.22	0.21	0.23	0.98
421711.02	256214.59	0.76	0.72	0.79	1.30E-13	NA	1.61E-02	0.23	0.21	0.24	0.98
476976.73	175819.85	0.75	0.71	0.78	2.38E-13	NA	1.45E-02	0.24	0.22	0.25	0.98
442450.51	293597.11	0.75	0.72	0.79	3.58E-12	NA	1.43E-02	0.22	0.21	0.23	0.97
534464.33	205010.45	0.75	0.72	0.79	2.05E-14	NA	1.23E-02	0.24	0.22	0.25	0.99
615105.34	245657.62	0.71	0.68	0.74	3.44E-16	NA	2.00E-02	0.25	0.24	0.26	0.96
365018.8	405871.39	0.77	0.73	0.8	2.59E-11	NA	1.75E-02	0.22	0.21	0.23	0.98
457162.22	406038.62	0.76	0.73	0.79	9.51E-16	NA	1.99E-02	0.21	0.2	0.22	0.97
428694.92	417281.37	0.76	0.73	0.8	1.77E-13	NA	2.25E-02	0.21	0.2	0.22	0.97
533419.92	197159.34	0.77	0.74	0.8	1.93E-14	NA	1.15E-02	0.23	0.22	0.24	1
516564.84	167515.64	0.76	0.73	0.79	3.27E-13	NA	1.08E-02	0.24	0.23	0.26	1
530535.31	173804.38	0.77	0.74	0.8	1.13E-13	NA	9.71E-03	0.23	0.22	0.25	1.01
333975.81	187640.91	0.73	0.7	0.76	1.65E-12	NA	5.18E-02	0.26	0.24	0.27	0.99
601394.34	278688	0.75	0.71	0.78	5.10E-15	NA	1.66E-02	0.23	0.22	0.25	0.98
530558.36	105073.55	0.76	0.73	0.79	4.78E-16	NA	1.02E-02	0.23	0.22	0.25	0.99
483247.09	195723.53	0.75	0.72	0.78	1.23E-11	NA	1.39E-02	0.24	0.23	0.25	0.99
574567.49	204405.09	0.74	0.71	0.78	4.91E-17	NA	1.31E-02	0.24	0.22	0.25	0.98
429280.22	419911.08	0.77	0.74	0.8	6.91E-15	NA	2.37E-02	0.21	0.2	0.22	0.97
545591.14	198490.2	0.75	0.72	0.79	1.87E-12	NA	1.07E-02	0.24	0.22	0.25	0.99
581360.53	192266.78	0.74	0.71	0.77	3.15E-13	NA	1.51E-02	0.24	0.23	0.25	0.98
389829.12	295376.89	0.78	0.75	0.81	7.00E-14	NA	1.60E-02	0.21	0.2	0.22	0.99
457108.77	223409.36	0.74	0.71	0.77	1.73E-14	NA	1.67E-02	0.23	0.22	0.25	0.98
479859.86	260803.68	0.74	0.71	0.77	1.33E-12	NA	2.16E-02	0.23	0.22	0.25	0.97
506795.62	230265.88	0.72	0.69	0.75	8.65E-15	NA	2.01E-02	0.26	0.24	0.27	0.98
426534.78	442685.6	0.76	0.73	0.79	6.44E-12	NA	2.73E-02	0.21	0.2	0.23	0.97
305965.5	189371.91	0.75	0.72	0.78	2.14E-13	NA	2.74E-02	0.22	0.21	0.24	0.98
564071.72	178721.62	0.76	0.72	0.79	5.14E-15	NA	1.18E-02	0.24	0.23	0.25	0.99
260984.38	211922.87	0.75	0.72	0.79	1.25E-16	NA	2.00E-02	0.22	0.21	0.23	0.98
504218.34	253242.65	0.74	0.71	0.77	2.36E-14	NA	1.73E-02	0.24	0.22	0.25	0.97
437474.22	385038.87	0.76	0.73	0.79	5.59E-11	NA	1.55E-02	0.21	0.2	0.22	0.96
519451.18	192244.04	0.77	0.74	0.8	3.18E-14	NA	9.91E-03	0.24	0.22	0.25	1.01
505481.32	207077.4	0.75	0.72	0.78	1.28E-13	NA	1.32E-02	0.24	0.23	0.26	0.99
375295.34	401017.1	0.78	0.74	0.81	1.15E-13	NA	1.26E-02	0.22	0.21	0.23	0.99
548871.04	256497.51	0.74	0.71	0.77	6.70E-16	NA	1.82E-02	0.23	0.22	0.25	0.97
342631.46	462583.22	0.75	0.72	0.78	5.31E-14	NA	1.99E-02	0.22	0.21	0.24	0.97
474356.02	169637.53	0.76	0.73	0.79	1.08E-14	NA	1.33E-02	0.23	0.22	0.25	0.99
559256.36	194373.74	0.74	0.71	0.77	2.06E-17	NA	1.27E-02	0.24	0.22	0.25	0.98
446055.93	115367.34	0.77	0.74	0.8	1.97E-10	NA	1.51E-02	0.23	0.21	0.24	0.99
492532.3	99986.95	0.77	0.73	0.8	2.01E-13	NA	1.23E-02	0.23	0.22	0.25	1
483525.42	367601.28	0.75	0.72	0.78	6.01E-15	NA	1.60E-02	0.21	0.2	0.23	0.97
423701.89	408310.25	0.76	0.73	0.79	2.85E-16	NA	1.86E-02	0.21	0.2	0.22	0.97
349597.21	149119.12	0.76	0.73	0.79	2.14E-13	NA	1.76E-02	0.23	0.21	0.24	0.99
255601.89	659569.35	0.76	0.73	0.8	9.89E-16	NA	1.77E-02	0.22	0.21	0.23	0.98
480220.32	191543.65	0.75	0.71	0.78	6.25E-15	NA	1.38E-02	0.24	0.22	0.25	0.98
299520.65	374387.93	0.76	0.73	0.79	2.53E-13	NA	1.57E-02	0.22	0.21	0.23	0.98
423678.63	252145.06	0.75	0.72	0.79	1.62E-14	NA	1.64E-02	0.23	0.21	0.24	0.98
410135.06	429721.3	0.76	0.73	0.79	1.89E-14	NA	1.96E-02	0.21	0.2	0.22	0.97
452770.95	108682.24	0.77	0.74	0.8	7.48E-13	NA	1.27E-02	0.23	0.21	0.24	1
480185.02	152558.06	0.77	0.74	0.8	1.12E-12	NA	1.17E-02	0.23	0.22	0.25	1
437950.36	421681.71	0.77	0.74	0.8	9.35E-13	NA	2.37E-02	0.21	0.2	0.22	0.98
328416.62	389342.82	0.76	0.73	0.79	8.42E-14	NA	1.54E-02	0.22	0.21	0.23	0.97
480232.93	437589.29	0.76	0.73	0.79	1.84E-17	NA	2.10E-02	0.21	0.2	0.22	0.97
337206.56	369001.25	0.76	0.73	0.79	9.34E-15	NA	1.36E-02	0.22	0.21	0.24	0.98
181655.05	60756.33	0.76	0.73	0.79	3.97E-13	NA	1.75E-02	0.22	0.21	0.24	0.98
582846.8	265200.77	0.74	0.71	0.77	1.10E-17	NA	1.68E-02	0.24	0.22	0.25	0.98
541945.22	123050.19	0.76	0.73	0.79	2.90E-15	NA	1.02E-02	0.23	0.22	0.25	0.99
324254.83	124119.74	0.75	0.72	0.78	1.97E-11	NA	1.75E-02	0.23	0.21	0.24	0.97
460059.14	514094.79	0.78	0.75	0.81	7.75E-12	NA	2.45E-02	0.21	0.2	0.23	0.99
333296.53	158299.31	0.75	0.72	0.79	2.39E-13	NA	2.06E-02	0.23	0.21	0.24	0.98
289596.01	365518.39	0.76	0.73	0.79	1.11E-12	NA	1.60E-02	0.22	0.21	0.23	0.98
337930.82	555467.86	0.77	0.73	0.8	9.05E-17	NA	1.53E-02	0.21	0.2	0.23	0.98
321073.63	125565.72	0.75	0.72	0.78	1.56E-16	NA	1.83E-02	0.23	0.22	0.24	0.97
526473.24	165356.11	0.76	0.73	0.79	4.63E-12	NA	1.00E-02	0.24	0.22	0.25	0.99
488278.94	156569.35	0.79	0.75	0.82	3.20E-15	NA	1.18E-02	0.23	0.22	0.25	1.02
459143.26	431115.4	0.76	0.73	0.79	8.85E-13	NA	2.08E-02	0.21	0.2	0.22	0.97
340935.95	152476.68	0.76	0.72	0.79	3.60E-14	NA	1.95E-02	0.23	0.21	0.24	0.98
430683.43	334894.14	0.75	0.72	0.78	4.92E-13	NA	1.55E-02	0.22	0.2	0.23	0.97
464373.63	293126.51	0.75	0.72	0.78	1.98E-13	NA	1.48E-02	0.22	0.21	0.23	0.97
571936.96	170775.17	0.75	0.72	0.79	4.83E-13	NA	1.13E-02	0.24	0.23	0.26	0.99
350820.63	248362.72	0.76	0.73	0.79	4.55E-14	NA	1.93E-02	0.22	0.21	0.24	0.98
276735.93	234992.61	0.76	0.73	0.79	6.97E-14	NA	2.07E-02	0.22	0.21	0.23	0.98
406823.04	282889.17	0.77	0.74	0.81	1.02E-13	NA	1.84E-02	0.21	0.2	0.23	0.99
393947.41	298341.34	0.78	0.75	0.81	1.45E-16	NA	1.60E-02	0.21	0.2	0.22	0.99
480427.05	355034.83	0.75	0.72	0.78	8.43E-16	NA	1.56E-02	0.22	0.2	0.23	0.97
534617	180001.79	0.78	0.75	0.81	1.63E-13	NA	1.06E-02	0.23	0.22	0.25	1.01
579701.08	183857.56	0.81	0.77	0.84	5.11E-12	NA	4.50E-02	0.24	0.22	0.25	1.04
487825.55	177433.59	0.75	0.72	0.78	4.32E-14	NA	1.26E-02	0.24	0.23	0.26	0.99
555630.09	191284.78	0.74	0.71	0.78	3.36E-13	NA	1.18E-02	0.24	0.22	0.25	0.98
568016.16	196083.35	0.74	0.71	0.78	3.41E-15	NA	1.38E-02	0.24	0.22	0.25	0.98
426494.76	431913.06	0.76	0.73	0.79	3.74E-18	NA	2.73E-02	0.21	0.2	0.22	0.97
486490.22	191492.06	0.74	0.71	0.77	1.35E-14	NA	1.42E-02	0.25	0.23	0.26	0.98
538802.95	257380.89	0.74	0.71	0.77	1.65E-15	NA	1.73E-02	0.23	0.22	0.25	0.97
428329.55	486567.73	0.77	0.74	0.8	3.57E-12	NA	2.21E-02	0.21	0.2	0.23	0.98
450143.96	331830.11	0.76	0.72	0.79	7.20E-14	NA	1.34E-02	0.22	0.2	0.23	0.97
325779.44	194719.16	0.76	0.73	0.79	1.07E-12	NA	2.95E-02	0.23	0.22	0.24	0.99
437953.33	434925.22	0.78	0.75	0.81	4.74E-13	NA	2.35E-02	0.21	0.2	0.22	0.99
508395.05	231495.39	0.72	0.69	0.75	6.29E-13	NA	1.92E-02	0.25	0.24	0.27	0.97
509962.31	182146.04	0.77	0.74	0.8	9.78E-13	NA	1.00E-02	0.25	0.23	0.26	1.01
476507	316207.19	0.75	0.72	0.78	7.82E-15	NA	1.52E-02	0.22	0.21	0.23	0.97
588530.96	127466.76	0.76	0.73	0.79	3.92E-13	NA	1.31E-02	0.24	0.22	0.25	0.99
441482.56	426300.28	0.77	0.74	0.8	1.22E-14	NA	2.21E-02	0.21	0.2	0.22	0.98
362062.64	299304.74	0.77	0.74	0.8	1.19E-14	NA	1.78E-02	0.22	0.21	0.23	0.99
454337.58	518725.72	0.78	0.75	0.81	6.82E-15	NA	3.07E-02	0.21	0.2	0.23	1
245614.9	55396.01	0.78	0.74	0.81	5.90E-15	NA	1.24E-02	0.23	0.22	0.24	1.01
463662.19	154208.36	0.76	0.73	0.79	2.39E-14	NA	1.19E-02	0.23	0.22	0.25	0.99
519993.06	178539.7	0.8	0.77	0.84	3.12E-14	NA	8.37E-03	0.24	0.23	0.26	1.05
221441.74	115250.19	0.76	0.73	0.79	1.71E-11	NA	1.89E-02	0.22	0.21	0.24	0.98
460423.55	91065.18	0.77	0.74	0.8	5.55E-14	NA	1.26E-02	0.23	0.22	0.24	1
577938.65	153189.58	0.75	0.72	0.78	2.45E-12	NA	1.12E-02	0.24	0.23	0.26	0.99
440601.08	448482.22	0.77	0.74	0.8	6.85E-13	NA	2.48E-02	0.21	0.2	0.22	0.98
506333.48	119168.34	0.77	0.74	0.81	1.27E-13	NA	1.12E-02	0.23	0.22	0.25	1.01
568987.03	152333.29	0.75	0.72	0.78	1.07E-15	NA	1.13E-02	0.24	0.23	0.26	0.99
503584.25	431408.05	0.77	0.74	0.8	2.23E-13	NA	1.87E-02	0.21	0.2	0.22	0.98
623122.8	312162.02	0.76	0.73	0.79	8.05E-13	NA	1.72E-02	0.22	0.21	0.24	0.98
389194.68	415934.41	0.76	0.73	0.79	4.08E-13	NA	1.60E-02	0.21	0.2	0.23	0.98
205096.15	65549.56	0.76	0.73	0.79	4.90E-13	NA	1.90E-02	0.22	0.21	0.24	0.98
437248.4	356181.55	0.75	0.72	0.78	2.96E-17	NA	1.61E-02	0.22	0.2	0.23	0.96
563556.75	181094.05	0.75	0.72	0.79	1.03E-14	NA	1.20E-02	0.24	0.23	0.25	0.99
506480.4	399889.03	0.76	0.73	0.79	2.86E-14	NA	1.78E-02	0.21	0.2	0.23	0.98
331267.21	447143.13	0.75	0.72	0.78	8.08E-11	NA	1.92E-02	0.23	0.21	0.24	0.98
424058.93	572233.21	0.77	0.74	0.8	2.96E-15	NA	1.77E-02	0.22	0.2	0.23	0.98
471876.34	108433.98	0.77	0.74	0.81	4.17E-15	NA	1.05E-02	0.23	0.22	0.24	1
521734.14	223013.61	0.73	0.7	0.76	1.52E-13	NA	1.65E-02	0.25	0.23	0.26	0.98
503903.91	422577.81	0.77	0.74	0.8	6.57E-17	NA	1.97E-02	0.21	0.2	0.22	0.98
560966.22	167503.7	0.76	0.73	0.79	2.72E-15	NA	9.58E-03	0.25	0.23	0.26	1.01
392170.95	805121.91	0.78	0.75	0.81	3.01E-15	NA	1.15E-02	0.22	0.21	0.24	1
377822.15	354774.34	0.76	0.73	0.79	3.44E-14	NA	1.54E-02	0.22	0.2	0.23	0.98
436978.7	291522.65	0.76	0.73	0.79	1.52E-12	NA	1.32E-02	0.22	0.21	0.23	0.97
383914.51	219238.68	0.76	0.73	0.79	6.85E-14	NA	2.16E-02	0.23	0.21	0.24	0.99
530855.01	402262.65	0.76	0.73	0.79	1.00E-12	NA	1.55E-02	0.22	0.2	0.23	0.98
390004.92	348774.72	0.76	0.73	0.79	4.14E-16	NA	1.49E-02	0.22	0.2	0.23	0.98
504142.19	151591.9	0.76	0.73	0.8	1.98E-13	NA	1.08E-02	0.24	0.23	0.26	1.01
246705.85	126470.25	0.75	0.72	0.78	2.94E-13	NA	1.93E-02	0.22	0.21	0.24	0.98
615806.65	305635.23	0.75	0.72	0.78	1.54E-13	NA	1.58E-02	0.23	0.21	0.24	0.98
460341.78	344084.6	0.75	0.72	0.78	1.58E-15	NA	1.33E-02	0.21	0.2	0.23	0.96
621331.56	242650.64	0.73	0.7	0.76	5.51E-14	NA	1.58E-02	0.24	0.22	0.25	0.96
360794.12	391358.13	0.75	0.72	0.78	3.83E-13	NA	1.64E-02	0.22	0.2	0.23	0.97
351543.33	428422.92	0.76	0.73	0.8	1.52E-14	NA	1.35E-02	0.22	0.21	0.23	0.98
486755.2	277892.89	0.75	0.72	0.78	1.53E-15	NA	1.87E-02	0.23	0.21	0.24	0.98
469742.89	324746.31	0.75	0.72	0.78	6.90E-15	NA	1.52E-02	0.22	0.21	0.23	0.97
354061.09	119075.05	0.76	0.73	0.79	7.12E-15	NA	1.59E-02	0.23	0.21	0.24	0.98
517152.68	129164.23	0.76	0.73	0.8	2.01E-14	NA	1.00E-02	0.23	0.22	0.25	1
390930.47	375834.25	0.78	0.74	0.81	2.72E-15	NA	1.27E-02	0.21	0.2	0.23	0.99
402239.93	93098.63	0.74	0.71	0.77	4.59E-13	NA	1.38E-02	0.23	0.22	0.25	0.97
615610	215862.9	0.73	0.7	0.76	1.90E-13	NA	1.54E-02	0.23	0.22	0.25	0.97
607400.11	318061.02	0.75	0.72	0.78	2.34E-16	NA	1.62E-02	0.23	0.21	0.24	0.97
463964.06	236114.55	0.74	0.71	0.77	1.80E-11	NA	1.66E-02	0.24	0.22	0.25	0.98
324671	127655.94	0.75	0.72	0.78	2.40E-13	NA	1.78E-02	0.23	0.21	0.24	0.97
474344.01	107717.39	0.77	0.74	0.8	6.00E-14	NA	1.07E-02	0.23	0.22	0.24	1
369354.57	356533.5	0.76	0.72	0.79	3.87E-15	NA	1.62E-02	0.22	0.2	0.23	0.97
602793.48	258614.34	0.74	0.71	0.78	1.84E-14	NA	1.62E-02	0.23	0.22	0.25	0.98
410842.81	182903.42	0.77	0.74	0.81	1.46E-13	NA	1.65E-02	0.23	0.21	0.24	1
459320.28	307854.22	0.75	0.72	0.78	1.62E-15	NA	1.33E-02	0.22	0.21	0.23	0.97
653070.99	292014.36	0.76	0.72	0.79	2.45E-13	NA	1.36E-02	0.22	0.21	0.24	0.98
460911.45	433048.84	0.76	0.73	0.79	4.81E-14	NA	2.03E-02	0.21	0.2	0.22	0.97
452596.47	188600.98	0.75	0.72	0.78	1.90E-12	NA	1.48E-02	0.23	0.22	0.25	0.99
402166.16	424108.87	0.76	0.73	0.79	3.15E-13	NA	1.81E-02	0.21	0.2	0.22	0.97
412830.98	188329.18	0.77	0.74	0.8	1.07E-12	NA	1.73E-02	0.22	0.21	0.24	0.99
477428.59	130525.45	0.76	0.73	0.8	4.90E-15	NA	1.06E-02	0.23	0.22	0.25	1
551431.72	174200.77	0.76	0.73	0.79	5.28E-16	NA	8.87E-03	0.24	0.23	0.26	1
453971.37	319358.08	0.76	0.73	0.79	2.71E-14	NA	1.22E-02	0.22	0.21	0.23	0.98
458180.23	389713.47	0.76	0.73	0.79	3.91E-14	NA	1.81E-02	0.21	0.2	0.22	0.97
479448.91	136185.44	0.77	0.73	0.8	2.04E-14	NA	1.03E-02	0.23	0.22	0.25	1
450637.58	513281.27	0.77	0.74	0.8	1.31E-13	NA	3.25E-02	0.22	0.21	0.24	0.99
292045.18	92214.8	0.75	0.72	0.79	4.13E-13	NA	1.69E-02	0.23	0.21	0.24	0.98
470740.3	352443.83	0.75	0.72	0.79	4.01E-13	NA	1.49E-02	0.22	0.2	0.23	0.97
565894.42	189458.37	0.75	0.71	0.78	7.65E-13	NA	1.29E-02	0.24	0.22	0.25	0.98
450789.04	431603.73	0.77	0.73	0.8	1.21E-16	NA	2.30E-02	0.21	0.2	0.23	0.98
519220.35	316060.35	0.75	0.71	0.78	5.81E-16	NA	1.57E-02	0.23	0.21	0.24	0.97
504503.85	169563.33	0.74	0.7	0.77	9.78E-14	NA	1.33E-02	0.26	0.25	0.28	1
567483.3	303966	0.74	0.71	0.77	4.47E-13	NA	1.74E-02	0.23	0.22	0.24	0.97
405378.05	307834.28	0.77	0.74	0.81	1.86E-15	NA	1.55E-02	0.21	0.2	0.22	0.99
619599.83	246128.86	0.73	0.7	0.76	1.33E-13	NA	1.60E-02	0.24	0.22	0.25	0.96
583233.1	263445.33	0.74	0.71	0.77	2.72E-14	NA	1.65E-02	0.23	0.22	0.25	0.98
534431.59	122448.97	0.76	0.73	0.8	1.32E-15	NA	8.40E-03	0.24	0.22	0.25	1
574183.15	109040.33	0.76	0.73	0.79	7.58E-15	NA	1.19E-02	0.23	0.22	0.25	0.99
564688.86	173109.8	0.76	0.73	0.79	1.99E-14	NA	1.08E-02	0.24	0.23	0.25	1
452016.44	345621.88	0.75	0.72	0.78	7.30E-15	NA	1.34E-02	0.22	0.21	0.23	0.97
387684.75	113263.85	0.76	0.73	0.79	2.40E-13	NA	1.52E-02	0.23	0.22	0.24	0.99
387648.88	264086.56	0.77	0.74	0.8	1.55E-12	NA	1.90E-02	0.22	0.21	0.23	0.99
460633.2	449623.87	0.76	0.73	0.79	1.24E-13	NA	2.07E-02	0.21	0.2	0.22	0.97
211198.18	209164.23	0.75	0.72	0.79	2.90E-12	NA	1.95E-02	0.22	0.21	0.24	0.98
453271.6	399231.91	0.76	0.73	0.79	4.49E-15	NA	1.84E-02	0.21	0.2	0.22	0.97
425546.7	589691.06	0.78	0.75	0.81	5.80E-14	NA	1.34E-02	0.22	0.21	0.23	1
364634.13	411370.28	0.76	0.73	0.79	1.78E-14	NA	1.68E-02	0.22	0.21	0.23	0.98
533726.13	156855.71	0.76	0.73	0.79	2.16E-14	NA	9.98E-03	0.24	0.22	0.25	0.99
331476.46	189847.96	0.74	0.71	0.77	3.79E-14	NA	4.98E-02	0.25	0.23	0.26	0.99
455206.62	206455.51	0.74	0.71	0.77	1.84E-14	NA	1.73E-02	0.24	0.23	0.25	0.98
486829.9	159420.88	0.77	0.74	0.8	3.74E-13	NA	1.15E-02	0.23	0.22	0.25	1
549088.04	188718.1	0.76	0.72	0.79	2.87E-13	NA	1.10E-02	0.23	0.22	0.25	0.99
332619.68	106744.85	0.75	0.72	0.78	1.61E-15	NA	1.38E-02	0.23	0.22	0.24	0.98
416123.71	106246.89	0.76	0.73	0.79	1.13E-13	NA	1.38E-02	0.23	0.21	0.24	0.99
485304.52	155938.24	0.78	0.75	0.81	4.55E-16	NA	1.15E-02	0.23	0.22	0.25	1.01
367020.65	372170.96	0.76	0.73	0.79	3.77E-13	NA	1.71E-02	0.22	0.21	0.23	0.98
455494.93	295906.32	0.74	0.71	0.78	1.93E-12	NA	1.44E-02	0.22	0.21	0.23	0.96
286704.73	189205.18	0.75	0.72	0.79	4.78E-15	NA	2.41E-02	0.22	0.21	0.24	0.98
375746.47	395517.5	0.77	0.74	0.8	2.37E-13	NA	1.35E-02	0.22	0.2	0.23	0.99
497175.49	101281.46	0.77	0.74	0.8	1.47E-15	NA	1.17E-02	0.23	0.22	0.25	1
521169.84	161690.63	0.76	0.73	0.8	1.22E-12	NA	9.88E-03	0.24	0.23	0.26	1
490174.46	279017.41	0.75	0.72	0.78	2.44E-13	NA	1.89E-02	0.23	0.22	0.24	0.98
417809.62	188489.8	0.77	0.73	0.8	2.09E-15	NA	1.83E-02	0.23	0.22	0.24	0.99
447959.61	352592.42	0.75	0.72	0.78	4.86E-13	NA	1.57E-02	0.22	0.21	0.23	0.97
373219.17	407203.92	0.77	0.74	0.8	6.27E-13	NA	1.60E-02	0.22	0.21	0.24	0.99
356431.53	429006.89	0.77	0.73	0.8	6.29E-14	NA	1.29E-02	0.22	0.21	0.23	0.98
452315.69	274990.41	0.75	0.72	0.78	3.52E-14	NA	1.34E-02	0.22	0.21	0.24	0.98
443356.52	162067.08	0.76	0.73	0.79	2.78E-13	NA	1.37E-02	0.23	0.22	0.25	0.99
288166.48	75785.63	0.75	0.72	0.78	7.29E-16	NA	1.96E-02	0.23	0.21	0.24	0.97
316860.38	196622.93	0.77	0.74	0.8	5.06E-12	NA	4.15E-02	0.23	0.21	0.24	1
447599.32	345239.51	0.75	0.72	0.78	3.49E-13	NA	1.49E-02	0.22	0.2	0.23	0.97
513434.91	181142.24	0.78	0.74	0.81	5.80E-14	NA	9.36E-03	0.24	0.23	0.26	1.02
568203.68	158294.1	0.75	0.72	0.78	3.48E-13	NA	1.08E-02	0.24	0.23	0.26	0.99
329625.24	142583.6	0.75	0.72	0.78	2.06E-16	NA	1.81E-02	0.23	0.21	0.24	0.98
324678.16	181578.59	0.75	0.71	0.78	2.33E-12	NA	3.01E-02	0.23	0.22	0.24	0.98
527751.73	169830.61	0.76	0.73	0.79	2.90E-12	NA	1.02E-02	0.24	0.23	0.25	1
512334	311946.36	0.74	0.71	0.78	1.57E-14	NA	1.52E-02	0.23	0.22	0.24	0.97
372713.68	432569.19	0.76	0.73	0.79	2.24E-13	NA	1.63E-02	0.22	0.2	0.23	0.98
299811.45	380556.37	0.76	0.73	0.79	7.70E-15	NA	1.57E-02	0.22	0.21	0.23	0.98
430019.69	359389.21	0.75	0.72	0.78	9.79E-13	NA	1.51E-02	0.21	0.2	0.23	0.97
525987.61	159420.02	0.76	0.73	0.79	4.90E-17	NA	9.89E-03	0.24	0.22	0.25	1
506257.45	163056.56	0.75	0.72	0.78	1.84E-13	NA	1.13E-02	0.25	0.23	0.26	1
481388.81	153503.23	0.77	0.74	0.8	5.83E-16	NA	1.20E-02	0.23	0.22	0.25	1
427957.74	425547.82	0.76	0.73	0.79	4.71E-12	NA	2.61E-02	0.21	0.2	0.22	0.97
511738.21	298616.57	0.74	0.71	0.77	2.64E-12	NA	1.54E-02	0.23	0.22	0.24	0.97
523740.94	177668.78	0.78	0.75	0.81	1.02E-13	NA	1.02E-02	0.24	0.22	0.25	1.02
431675.06	319444.8	0.77	0.73	0.8	1.93E-14	NA	1.27E-02	0.22	0.2	0.23	0.98
547766.78	176017.99	0.77	0.74	0.81	3.23E-14	NA	8.18E-03	0.24	0.23	0.26	1.01
289835.95	676209.73	0.76	0.73	0.8	9.21E-15	NA	1.56E-02	0.22	0.21	0.23	0.98
524232.58	211421.03	0.75	0.72	0.78	1.22E-12	NA	1.34E-02	0.24	0.22	0.25	0.98
532196.22	156537.3	0.76	0.73	0.79	1.74E-13	NA	9.95E-03	0.24	0.22	0.25	0.99
517757.12	467970.89	0.76	0.73	0.79	1.92E-14	NA	1.83E-02	0.21	0.2	0.23	0.98
472902.38	174508.12	0.75	0.72	0.78	4.30E-16	NA	1.45E-02	0.23	0.22	0.25	0.99
324627.33	91540.1	0.75	0.72	0.78	1.42E-15	NA	1.58E-02	0.23	0.22	0.24	0.98
514088.1	310303.33	0.74	0.71	0.77	4.14E-13	NA	1.65E-02	0.23	0.22	0.25	0.97
300722.66	82574.99	0.75	0.72	0.78	3.53E-14	NA	1.96E-02	0.23	0.21	0.24	0.98
527646.81	190704.62	0.78	0.75	0.81	5.35E-15	NA	1.03E-02	0.23	0.22	0.25	1.01
506387.15	434049.52	0.77	0.74	0.8	2.04E-14	NA	1.84E-02	0.21	0.2	0.22	0.97
617869.28	312619.3	0.75	0.72	0.79	2.72E-12	NA	1.61E-02	0.22	0.21	0.24	0.98
393193.96	374949.24	0.77	0.74	0.81	6.57E-20	NA	NA	0.21	0.2	0.23	0.99
389535.42	357888.78	0.76	0.73	0.79	2.12E-12	NA	1.42E-02	0.21	0.2	0.23	0.98
452908.89	207884.6	0.74	0.7	0.77	1.11E-11	NA	1.80E-02	0.25	0.23	0.26	0.98
488931.71	172937.54	0.75	0.72	0.78	1.14E-15	NA	1.15E-02	0.24	0.23	0.26	0.99
527884.4	184187.5	0.77	0.73	0.8	5.14E-13	NA	1.14E-02	0.24	0.23	0.26	1.01
401565.77	93098.18	0.74	0.71	0.77	1.53E-13	NA	1.42E-02	0.23	0.22	0.25	0.98
374004.93	192498.84	0.76	0.73	0.79	1.83E-15	NA	1.88E-02	0.23	0.21	0.24	0.99
446025.3	343177.91	0.75	0.72	0.78	4.05E-17	NA	1.41E-02	0.22	0.2	0.23	0.97
408728.72	417488.57	0.76	0.73	0.79	7.39E-14	NA	1.83E-02	0.21	0.2	0.22	0.97
413716.27	185374.76	0.77	0.74	0.8	1.51E-16	NA	1.72E-02	0.23	0.21	0.24	1
599948.63	219634.95	0.74	0.71	0.77	7.92E-13	NA	1.46E-02	0.24	0.22	0.25	0.97
627904.41	310444.86	0.76	0.73	0.79	2.75E-11	NA	1.68E-02	0.22	0.21	0.24	0.98
575053.73	187442.66	0.75	0.71	0.78	2.69E-14	NA	1.45E-02	0.24	0.23	0.25	0.98
478052.17	266364.27	0.74	0.71	0.77	7.13E-15	NA	1.98E-02	0.23	0.22	0.24	0.97
478171.32	406212.13	0.76	0.73	0.79	1.83E-13	NA	1.92E-02	0.21	0.2	0.22	0.97
379290.53	126409.35	0.77	0.74	0.8	2.90E-14	NA	1.69E-02	0.23	0.21	0.24	1
517678.22	248674.9	0.74	0.71	0.77	7.25E-14	NA	1.68E-02	0.24	0.22	0.25	0.97
398002.62	384851.11	0.77	0.74	0.81	5.03E-12	NA	1.31E-02	0.21	0.2	0.23	0.99
421034.75	117917.08	0.76	0.73	0.8	1.97E-12	NA	1.42E-02	0.23	0.21	0.24	0.99
423766.94	525033.31	0.77	0.74	0.81	7.03E-14	NA	2.22E-02	0.21	0.2	0.23	0.99
529563.41	185152.77	0.77	0.73	0.8	6.77E-13	NA	1.15E-02	0.24	0.23	0.26	1.01
332453.47	397924.91	0.76	0.73	0.79	2.25E-14	NA	1.48E-02	0.22	0.21	0.23	0.98
458605.28	525748.57	0.78	0.74	0.81	1.41E-14	NA	2.33E-02	0.21	0.2	0.23	0.99
316144.42	197494.31	0.77	0.74	0.81	4.02E-15	NA	4.97E-02	0.23	0.21	0.24	1
489930.62	151473.83	0.77	0.74	0.81	2.30E-14	NA	1.14E-02	0.23	0.22	0.25	1
443582.84	316005.94	0.76	0.73	0.79	1.02E-10	NA	1.36E-02	0.22	0.2	0.23	0.97
441911.7	388081.07	0.76	0.73	0.79	1.64E-13	NA	1.63E-02	0.21	0.2	0.22	0.97
571152.32	203357.55	0.75	0.72	0.78	4.21E-16	NA	1.27E-02	0.24	0.22	0.25	0.98
433984.4	550099.52	0.77	0.74	0.8	1.15E-14	NA	2.02E-02	0.21	0.2	0.23	0.98
407301.67	416534.07	0.76	0.73	0.79	1.00E-12	NA	1.79E-02	0.21	0.2	0.22	0.97
475003.77	261789.92	0.74	0.71	0.77	1.93E-13	NA	2.01E-02	0.23	0.22	0.24	0.97
464076.64	521728.95	0.77	0.74	0.81	3.27E-15	NA	1.99E-02	0.21	0.2	0.23	0.99
468427.19	105129.39	0.79	0.76	0.82	1.57E-14	NA	9.08E-03	0.23	0.22	0.24	1.02
322270.66	466000.48	0.75	0.72	0.78	9.41E-14	NA	1.73E-02	0.22	0.21	0.24	0.97
503472.58	223327.78	0.72	0.68	0.75	6.39E-13	NA	1.95E-02	0.26	0.24	0.27	0.97
487882.11	190369.77	0.75	0.71	0.78	3.44E-14	NA	1.34E-02	0.24	0.23	0.26	0.99
600051.22	140762.45	0.75	0.72	0.78	2.03E-14	NA	1.42E-02	0.23	0.22	0.25	0.98
414797.38	144122.93	0.77	0.74	0.8	1.93E-15	NA	1.46E-02	0.23	0.22	0.24	1
362450.25	167847.61	0.76	0.73	0.8	1.48E-15	NA	1.80E-02	0.23	0.21	0.24	0.99
650241.15	308046.72	0.76	0.73	0.79	2.55E-15	NA	1.96E-02	0.22	0.21	0.24	0.98
419080.28	304330.69	0.77	0.74	0.8	4.74E-13	NA	1.52E-02	0.21	0.2	0.23	0.98
390603.46	385626.32	0.78	0.75	0.81	1.03E-14	NA	1.39E-02	0.21	0.2	0.23	0.99
259355.82	364493.13	0.76	0.73	0.79	3.59E-15	NA	1.70E-02	0.22	0.21	0.23	0.98
487581.92	270585.49	0.75	0.72	0.78	1.01E-13	NA	1.87E-02	0.23	0.22	0.24	0.98
380156.88	411714.57	0.77	0.74	0.8	6.34E-13	NA	1.60E-02	0.21	0.2	0.23	0.98
453021.89	306957.38	0.75	0.72	0.79	6.49E-14	NA	1.31E-02	0.22	0.21	0.23	0.97
409776.85	562050.3	0.78	0.75	0.82	5.36E-10	NA	1.76E-02	0.21	0.2	0.23	1
411930.32	291959.43	0.77	0.74	0.8	3.47E-14	NA	1.64E-02	0.21	0.2	0.22	0.98
533685.65	160748.73	0.76	0.73	0.8	9.63E-13	NA	1.02E-02	0.24	0.22	0.25	1
453376.29	344945.35	0.75	0.72	0.78	1.23E-14	NA	1.30E-02	0.22	0.21	0.23	0.97
358798.31	397468.81	0.76	0.73	0.79	1.18E-11	NA	1.69E-02	0.22	0.21	0.23	0.97
452669.03	189372.07	0.75	0.72	0.78	2.75E-16	NA	1.51E-02	0.23	0.22	0.25	0.98
433298.55	575028.98	0.77	0.74	0.8	1.57E-13	NA	1.70E-02	0.22	0.2	0.23	0.99
362897.46	312984.03	0.77	0.74	0.81	5.62E-16	NA	1.62E-02	0.22	0.2	0.23	0.99
508275.79	104893.74	0.77	0.74	0.8	7.72E-13	NA	1.12E-02	0.23	0.22	0.25	1
500728.03	244168.94	0.73	0.7	0.76	2.94E-12	NA	1.87E-02	0.24	0.23	0.26	0.97
338711.77	392428.25	0.75	0.72	0.79	8.05E-16	NA	1.44E-02	0.22	0.21	0.23	0.97
441093.52	544510.06	0.77	0.74	0.8	3.29E-17	NA	2.26E-02	0.21	0.2	0.23	0.99
545465.55	186658.45	0.76	0.72	0.79	5.46E-16	NA	1.09E-02	0.24	0.22	0.25	0.99
389429.15	282716.1	0.77	0.74	0.8	2.75E-15	NA	1.56E-02	0.21	0.2	0.23	0.99
595617.52	306740.38	0.74	0.71	0.78	9.02E-14	NA	1.57E-02	0.23	0.22	0.24	0.97
379753.4	147379.77	0.78	0.75	0.82	6.37E-13	NA	1.49E-02	0.23	0.21	0.24	1.01
297443.84	196133.81	0.75	0.72	0.79	4.25E-18	NA	2.42E-02	0.22	0.21	0.24	0.98
295836.93	169719.69	0.75	0.72	0.78	4.69E-18	NA	2.29E-02	0.22	0.21	0.24	0.97
409660.41	437880.43	0.76	0.73	0.79	2.84E-13	NA	2.27E-02	0.21	0.2	0.22	0.97
412938.13	414653.44	0.76	0.73	0.79	5.62E-14	NA	1.75E-02	0.21	0.2	0.22	0.97
512586.86	193410.4	0.77	0.73	0.8	1.00E-12	NA	1.04E-02	0.24	0.23	0.25	1.01
397758.81	271627.3	0.77	0.74	0.8	2.82E-15	NA	1.61E-02	0.22	0.2	0.23	0.99
379444.91	409267.19	0.77	0.74	0.8	5.39E-14	NA	1.62E-02	0.21	0.2	0.23	0.98
431197.63	568020.79	0.77	0.74	0.8	4.74E-13	NA	1.93E-02	0.21	0.2	0.23	0.98
382510.63	274622.07	0.77	0.74	0.8	1.50E-13	NA	1.54E-02	0.22	0.21	0.23	0.99
396650.49	313802.47	0.78	0.75	0.81	3.77E-13	NA	1.39E-02	0.21	0.2	0.23	0.99
405820.36	429559.44	0.76	0.73	0.79	5.00E-14	NA	1.94E-02	0.21	0.2	0.22	0.97
557245.15	188963.88	0.74	0.71	0.78	3.46E-14	NA	1.17E-02	0.24	0.22	0.25	0.98
368116.64	409525.41	0.77	0.74	0.8	1.89E-14	NA	1.91E-02	0.22	0.21	0.23	0.99
402155.29	285221.48	0.78	0.75	0.82	1.98E-15	NA	1.90E-02	0.21	0.2	0.22	1
421047.73	445608.03	0.76	0.73	0.79	1.93E-13	NA	2.87E-02	0.21	0.2	0.22	0.97
495409.39	176933.66	0.75	0.71	0.78	2.21E-14	NA	1.27E-02	0.25	0.23	0.26	0.99
383661.96	411217.27	0.77	0.74	0.8	8.09E-13	NA	1.57E-02	0.21	0.2	0.23	0.98
386154.51	389559.2	0.79	0.76	0.82	4.10E-12	NA	1.64E-02	0.21	0.2	0.23	1
326622.67	381937.32	0.76	0.73	0.79	2.22E-14	NA	1.49E-02	0.22	0.21	0.23	0.98
411156.25	294784.39	0.77	0.74	0.8	2.01E-14	NA	1.62E-02	0.21	0.2	0.22	0.98
546522.78	165836.76	0.76	0.73	0.8	2.11E-12	NA	8.60E-03	0.24	0.23	0.26	1
500801.57	157228.34	0.76	0.73	0.79	3.47E-14	NA	1.12E-02	0.24	0.22	0.25	1
527512.77	187925.84	0.77	0.74	0.8	1.28E-13	NA	1.05E-02	0.24	0.22	0.25	1.01
545953.17	196883.67	0.75	0.72	0.78	1.69E-13	NA	1.12E-02	0.24	0.22	0.25	0.99
341400.27	427283.16	0.75	0.72	0.78	6.85E-16	NA	1.72E-02	0.22	0.21	0.24	0.98
528448.97	295814.49	0.74	0.71	0.77	3.91E-13	NA	1.70E-02	0.23	0.22	0.24	0.97
533881.03	345858.94	0.75	0.72	0.78	3.93E-12	NA	1.73E-02	0.22	0.21	0.24	0.97
557799.81	188286.62	0.75	0.71	0.78	4.14E-14	NA	1.17E-02	0.24	0.22	0.25	0.98
627216.81	249197.13	0.74	0.71	0.77	1.87E-17	NA	1.43E-02	0.23	0.22	0.25	0.97
499623.76	142696.8	0.76	0.73	0.8	3.01E-15	NA	1.08E-02	0.24	0.23	0.26	1.01
598343.41	264438.15	0.74	0.71	0.78	1.37E-12	NA	1.61E-02	0.23	0.22	0.25	0.98
440910.64	557869.31	0.77	0.73	0.8	1.13E-15	NA	2.29E-02	0.22	0.21	0.23	0.98
370348.68	409657.28	0.77	0.74	0.8	1.55E-13	NA	1.93E-02	0.22	0.21	0.23	0.99
524713.27	171742.83	0.76	0.73	0.8	1.21E-12	NA	9.86E-03	0.24	0.22	0.25	1
589042.58	164306.6	0.72	0.69	0.76	4.86E-13	NA	1.82E-02	0.27	0.25	0.28	0.99
322185.15	385864.94	0.76	0.73	0.79	1.29E-12	NA	1.53E-02	0.22	0.21	0.23	0.98
516672.5	469705.65	0.76	0.73	0.8	3.39E-12	NA	1.84E-02	0.21	0.2	0.23	0.98
397172.36	310831.04	0.78	0.75	0.81	2.30E-13	NA	1.44E-02	0.21	0.2	0.23	0.99
474207.31	176793.61	0.75	0.72	0.78	2.69E-12	NA	1.40E-02	0.24	0.22	0.25	0.98
427962.27	438477.53	0.76	0.73	0.79	2.69E-12	NA	2.72E-02	0.21	0.2	0.22	0.97
435859.25	520536.45	0.78	0.74	0.81	6.95E-13	NA	2.46E-02	0.21	0.2	0.23	0.99
481921.93	261978.43	0.74	0.71	0.77	8.19E-14	NA	2.02E-02	0.23	0.22	0.25	0.97
578894.22	186974.63	0.75	0.72	0.78	4.69E-13	NA	1.55E-02	0.24	0.22	0.25	0.99
277887.11	188348.34	0.76	0.73	0.79	8.09E-14	NA	2.93E-02	0.22	0.21	0.23	0.98
461987.69	517457.6	0.78	0.75	0.81	9.00E-16	NA	2.25E-02	0.21	0.2	0.23	0.99
343535.94	390386.84	0.75	0.72	0.78	2.14E-12	NA	1.84E-02	0.22	0.21	0.24	0.97
429825.21	513103.96	0.78	0.75	0.81	1.61E-14	NA	2.45E-02	0.21	0.2	0.22	0.99
355919.41	388554.03	0.76	0.72	0.79	1.18E-14	NA	1.83E-02	0.22	0.21	0.23	0.97
319391.72	176538.94	0.75	0.72	0.78	4.94E-14	NA	2.67E-02	0.23	0.21	0.24	0.98
536917.82	185691.21	0.77	0.74	0.8	2.81E-14	NA	1.06E-02	0.23	0.22	0.25	1
521005.86	177359.62	0.78	0.75	0.82	1.79E-13	NA	9.40E-03	0.24	0.23	0.26	1.02
492010.3	225608.69	0.72	0.69	0.76	1.05E-13	NA	2.02E-02	0.25	0.24	0.27	0.98
410683.46	425324.24	0.75	0.72	0.78	3.34E-15	NA	2.05E-02	0.21	0.2	0.22	0.96
441652.24	512547.09	0.79	0.76	0.82	1.99E-13	NA	3.03E-02	0.21	0.2	0.22	1
550769.7	190335.87	0.75	0.72	0.78	9.52E-15	NA	1.12E-02	0.23	0.22	0.25	0.99
402306.43	98144.3	0.75	0.72	0.78	1.63E-16	NA	1.39E-02	0.23	0.22	0.25	0.98
479324.43	161321.07	0.76	0.73	0.79	1.76E-12	NA	1.28E-02	0.23	0.22	0.25	0.99
456322.43	451560.77	0.76	0.73	0.79	1.36E-13	NA	2.04E-02	0.21	0.2	0.23	0.98
485805.81	240727.78	0.73	0.7	0.76	1.42E-17	NA	1.88E-02	0.25	0.24	0.26	0.98
316396.51	95932.87	0.75	0.72	0.78	1.14E-14	NA	1.69E-02	0.23	0.22	0.24	0.98
403005.24	306194.33	0.78	0.75	0.81	1.47E-14	NA	1.74E-02	0.21	0.2	0.22	0.99
540569.45	171819.92	0.76	0.73	0.8	1.54E-14	NA	9.51E-03	0.24	0.22	0.25	1
341006.04	393803.33	0.75	0.72	0.79	1.45E-15	NA	1.63E-02	0.22	0.21	0.23	0.97
443786.8	384597.22	0.76	0.73	0.79	2.95E-12	NA	1.64E-02	0.21	0.2	0.22	0.97
390409.31	172526.53	0.78	0.75	0.81	4.97E-16	NA	1.63E-02	0.23	0.22	0.24	1.01
453073.3	297384.71	0.75	0.72	0.78	5.77E-13	NA	1.41E-02	0.22	0.21	0.23	0.97
386692.37	144851.98	0.78	0.74	0.81	3.44E-13	NA	1.39E-02	0.23	0.21	0.24	1
338284.56	374734.01	0.76	0.73	0.79	1.52E-13	NA	1.52E-02	0.22	0.21	0.24	0.98
208156.69	230746.17	0.76	0.73	0.79	3.98E-12	NA	1.90E-02	0.22	0.21	0.24	0.98
533439.15	185700.71	0.77	0.74	0.81	5.59E-14	NA	1.09E-02	0.23	0.22	0.25	1.01
426913.39	456896.26	0.78	0.75	0.81	7.50E-16	NA	2.68E-02	0.21	0.2	0.23	0.99
456868.87	381337.86	0.75	0.72	0.78	3.38E-14	NA	1.73E-02	0.21	0.2	0.22	0.96
470354.31	415576.2	0.76	0.73	0.8	2.38E-14	NA	1.86E-02	0.21	0.2	0.22	0.97
470094.2	177344.57	0.75	0.72	0.78	4.44E-15	NA	1.40E-02	0.23	0.22	0.25	0.98
557842.25	194921.57	0.74	0.71	0.77	1.32E-12	NA	1.28E-02	0.24	0.22	0.25	0.98
617253.49	165256.06	0.75	0.72	0.79	1.09E-16	NA	1.51E-02	0.24	0.22	0.25	0.99
449719.84	119195.98	0.77	0.73	0.8	1.16E-12	NA	1.32E-02	0.23	0.22	0.24	1
484583	240054.56	0.73	0.7	0.76	2.89E-12	NA	2.01E-02	0.25	0.24	0.27	0.98
427832.97	536300.91	0.77	0.74	0.81	2.41E-17	NA	2.12E-02	0.21	0.2	0.23	0.99
500826.62	277520.33	0.74	0.71	0.77	6.75E-16	NA	1.78E-02	0.23	0.22	0.25	0.97
440545.6	284289.25	0.76	0.73	0.79	3.04E-14	NA	1.35E-02	0.22	0.21	0.23	0.98
485879.83	269312.42	0.75	0.72	0.78	1.18E-12	NA	1.92E-02	0.23	0.22	0.24	0.98
298931.83	184498.67	0.75	0.72	0.78	2.41E-13	NA	2.46E-02	0.22	0.21	0.24	0.97
534529.41	168916.05	0.76	0.73	0.79	7.12E-17	NA	1.01E-02	0.23	0.22	0.25	0.99
546328.7	184174.83	0.76	0.73	0.79	2.45E-17	NA	1.09E-02	0.24	0.22	0.25	1
538034.08	244679.76	0.73	0.7	0.77	7.48E-15	NA	1.73E-02	0.24	0.23	0.25	0.97
339573.67	436132.94	0.75	0.72	0.78	2.11E-14	NA	1.74E-02	0.22	0.21	0.24	0.97
388487.18	386325.71	0.78	0.75	0.82	3.63E-13	NA	1.47E-02	0.21	0.2	0.23	1
475574.66	240400.91	0.74	0.71	0.77	2.05E-15	NA	1.90E-02	0.24	0.23	0.26	0.98
266963.48	123050.66	0.75	0.72	0.78	2.66E-17	NA	1.97E-02	0.23	0.21	0.24	0.98
421969.67	573884.59	0.77	0.74	0.8	1.38E-13	NA	1.69E-02	0.22	0.2	0.23	0.99
566437.63	105965	0.76	0.73	0.8	2.85E-15	NA	1.18E-02	0.23	0.22	0.25	0.99
406401.72	285873.64	0.78	0.75	0.81	5.78E-14	NA	1.90E-02	0.21	0.2	0.23	0.99
436556.82	146525.75	0.77	0.74	0.8	6.96E-14	NA	1.27E-02	0.23	0.22	0.25	1
416224	430637.65	0.76	0.73	0.79	7.07E-14	NA	2.22E-02	0.21	0.19	0.22	0.96
444695.01	233824.54	0.74	0.71	0.78	4.14E-13	NA	1.70E-02	0.23	0.22	0.25	0.98
291707.02	179206.26	0.75	0.72	0.78	1.53E-14	NA	2.55E-02	0.22	0.21	0.23	0.97
435759.19	286590.13	0.76	0.73	0.79	2.06E-13	NA	1.33E-02	0.22	0.2	0.23	0.97
458768.13	206564.26	0.74	0.71	0.77	1.74E-14	NA	1.62E-02	0.24	0.22	0.25	0.98
343205.05	165619.18	0.76	0.73	0.79	4.88E-14	NA	2.15E-02	0.23	0.21	0.24	0.98
363391.39	171754.89	0.76	0.73	0.79	1.59E-12	NA	2.00E-02	0.23	0.22	0.25	0.99
494093.72	167422.42	0.75	0.72	0.78	2.70E-12	NA	1.16E-02	0.24	0.23	0.26	0.99
422161.22	220247.04	0.76	0.73	0.79	2.69E-12	NA	1.76E-02	0.23	0.22	0.24	0.99
547020.09	189258.39	0.76	0.72	0.79	3.41E-15	NA	1.08E-02	0.23	0.22	0.25	0.99
363461.45	409473.65	0.76	0.73	0.79	5.84E-15	NA	1.70E-02	0.22	0.21	0.23	0.98
446605.24	105627.85	0.77	0.74	0.8	8.50E-14	NA	1.32E-02	0.23	0.21	0.24	1
[truncated: 4,760 more rows]
